# Supplementary material for: 4-(Diphenyl­phosphino­yl)benzoic acid
Source: Acta Crystallogr Sect E Struct Rep Online. 2008 Oct 4;64(Pt 11):o2074. doi: 10.1107/S1600536808031449 (PMC2959504; doi:10.1107/S1600536808031449)
Supplement: Supplementary file 1 [file e-64-o2074-sup1.cif]

##############################################################################
###                                                                        ###
###        Electronic paper (Acta Crystallographica Section E)             ###
###                                                                        ###
##############################################################################
#                                                                            #
# This CIF contains the data in a paper accepted for publication in Acta     #
# Crystallographica Section E. It conforms to the requirements of Notes      #
# for Authors for Section E, and has been peer reviewed under the auspices   #
# of the IUCr Commission on Journals.                                        #
#                                                                            #
# Full details of the Crystallographic Information File format               #
# are given in the paper "The Crystallographic Information File (CIF):       #
# a New Standard Archive File for Crystallography" by S. R. Hall, F. H.      #
# Allen and I. D. Brown [Acta Cryst. (1991), A47, 655-685].                  #
#                                                                            #
# The current version of the core CIF dictionary is obtainable from          #
# ftp://ftp.iucr.org/pub/cif_core.dic. The current version number is 2.4.    #
#                                                                            #
# Software is freely available for graphical display of the structure(s) in  #
# this CIF.  For information consult the CIF home page http://www.iucr.org/  #
# cif/home.html                                                              #
#                                                                            #
# This file may be used for bona fide research purposes within the           #
# scientific community so long as proper attribution is given to the journal # 
# article from which it was obtained.                                        #
#                                                                            #
##############################################################################
                                             
data_global
_audit_creation_method     'SHELXL97'
_journal_date_recd_electronic     2008-09-29
_journal_date_accepted     2008-09-29
_journal_name_full     'Acta Crystallographica, Section E'
_journal_year     2008
_journal_volume     64
_journal_issue     11
_journal_page_first     o2074
_journal_page_last     o2074
_journal_paper_category     QO
_journal_coeditor_code     BT2800
_publ_contact_author_name     'Professor Yuan-Jing Li'
_publ_contact_author_address
;
Faculty of Chemistry and Biology
Beihua University
Jilin City 132013
People's Republic of China
;
_publ_contact_author_email     jls_yjl@126.com
_publ_contact_author_fax     ?
_publ_contact_author_phone     ?
_publ_section_title
;
4-(Diphenylphosphinoyl)benzoic acid
;
loop_
    _publ_author_name
    _publ_author_address
    'Yuan-Jing Li'
;
Faculty of Chemistry and Biology
Beihua University
Jilin City 132013
People's Republic of China
;
    'Rong-Chang Zhang'
;
Faculty of Chemistry and Biology
Beihua University
Jilin City 132013
People's Republic of China
;
data_I
_audit_creation_method     SHELXL97
_chemical_name_systematic
;
4-(Diphenylphosphinoyl)benzoic acid
;
_chemical_name_common     ?
_chemical_formula_moiety     'C19 H15 O3 P'
_chemical_formula_sum     'C19 H15 O3 P'
_chemical_formula_iupac     'C19 H15 O3 P'
_chemical_formula_weight     322.28
_chemical_melting_point     ?
_symmetry_cell_setting     monoclinic
_symmetry_space_group_name_H-M     'C 2/c'
_symmetry_space_group_name_Hall     '-C 2yc'
loop_
    _symmetry_equiv_pos_as_xyz
    'x, y, z'
    '-x, y, -z+1/2'
    'x+1/2, y+1/2, z'
    '-x+1/2, y+1/2, -z+1/2'
    '-x, -y, -z'
    'x, -y, z-1/2'
    '-x+1/2, -y+1/2, -z'
    'x+1/2, -y+1/2, z-1/2'
_cell_length_a     18.018(3)
_cell_length_b     10.0921(18)
_cell_length_c     18.028(4)
_cell_angle_alpha     90.00
_cell_angle_beta     91.467(4)
_cell_angle_gamma     90.00
_cell_volume     3277.1(11)
_cell_formula_units_Z     8
_cell_measurement_reflns_used     3228
_cell_measurement_theta_min     1.08
_cell_measurement_theta_max     26.04
_cell_measurement_temperature     293(2)
_exptl_crystal_description     block
_exptl_crystal_colour     white
_exptl_crystal_size_max     0.24
_exptl_crystal_size_mid     0.21
_exptl_crystal_size_min     0.17
_exptl_crystal_density_diffrn     1.306
_exptl_crystal_density_meas     ?
_exptl_crystal_density_method     'not measured'
_exptl_crystal_F_000     1344
_exptl_absorpt_coefficient_mu     0.180
_exptl_absorpt_correction_type     multi-scan
_exptl_absorpt_process_details     '(SAINT; Bruker, 1998)'
_exptl_absorpt_correction_T_min     0.956
_exptl_absorpt_correction_T_max     0.971
_exptl_special_details
;
;
_diffrn_ambient_temperature     293(2)
_diffrn_radiation_type     MoK\a
_diffrn_radiation_wavelength     0.71073
_diffrn_radiation_source     'fine-focus sealed tube'
_diffrn_radiation_monochromator     graphite
_diffrn_measurement_device_type     'Bruker APEX CCD area-detector'
_diffrn_measurement_method     '\f and \w'
_diffrn_detector_area_resol_mean     ?
_diffrn_reflns_number     8975
_diffrn_reflns_av_R_equivalents     0.0792
_diffrn_reflns_av_sigmaI/netI     0.1116
_diffrn_reflns_theta_min     2.26
_diffrn_reflns_theta_max     26.04
_diffrn_reflns_theta_full     25.00
_diffrn_measured_fraction_theta_max     0.996
_diffrn_measured_fraction_theta_full     0.999
_diffrn_reflns_limit_h_min     -22
_diffrn_reflns_limit_h_max     16
_diffrn_reflns_limit_k_min     -11
_diffrn_reflns_limit_k_max     12
_diffrn_reflns_limit_l_min     -21
_diffrn_reflns_limit_l_max     22
_diffrn_standards_number     ?
_diffrn_standards_interval_count     ?
_diffrn_standards_interval_time     ?
_diffrn_standards_decay_%     ?
_refine_special_details
;
Refinement of <i>F</i>^2^ against ALL reflections. The weighted <i>R</i>-factor
<i>wR</i> and goodness of fit <i>S</i> are based on <i>F</i>^2^, conventional
<i>R</i>-factors <i>R</i> are based on <i>F</i>, with <i>F</i> set to zero for
negative <i>F</i>^2^. The threshold expression of <i>F</i>^2^ >
\s(<i>F</i>^2^) is used only for calculating <i>R</i>-factors(gt) <i>etc</i>.
and is not relevant to the choice of reflections for refinement.
<i>R</i>-factors based on <i>F</i>^2^ are statistically about twice as large
as those based on <i>F</i>, and <i>R</i>- factors based on ALL data will be
even larger.
;
_reflns_number_total     3228
_reflns_number_gt     1796
_reflns_threshold_expression     I>2\s(I)
_refine_ls_structure_factor_coef     Fsqd
_refine_ls_matrix_type     full
_refine_ls_R_factor_all     0.1139
_refine_ls_R_factor_gt     0.0559
_refine_ls_wR_factor_gt     0.0931
_refine_ls_wR_factor_ref     0.1103
_refine_ls_goodness_of_fit_ref     0.908
_refine_ls_restrained_S_all     0.908
_refine_ls_number_reflns     3228
_refine_ls_number_parameters     208
_refine_ls_number_restraints     0
_refine_ls_hydrogen_treatment     constr
_refine_ls_weighting_scheme     calc
_refine_ls_weighting_details
               'calc w = 1/[\s^2^(Fo^2^)+(0.0279P)^2^] where P=(Fo^2^+2Fc^2^)/3'
_atom_sites_solution_hydrogens     geom
_atom_sites_solution_primary     direct
_atom_sites_solution_secondary     difmap
_refine_ls_shift/su_max     0.000
_refine_ls_shift/su_mean     0.000
_refine_diff_density_max     0.377
_refine_diff_density_min     -0.247
_refine_ls_extinction_method     none
_refine_ls_extinction_coef     ?
loop_
    _atom_type_symbol
    _atom_type_description
    _atom_type_scat_dispersion_real
    _atom_type_scat_dispersion_imag
    _atom_type_scat_source
    'C' 'C' 0.0033 0.0016
                         'International Tables Vol C Tables 4.2.6.8 and 6.1.1.4'
    'H' 'H' 0.0000 0.0000
                         'International Tables Vol C Tables 4.2.6.8 and 6.1.1.4'
    'O' 'O' 0.0106 0.0060
                         'International Tables Vol C Tables 4.2.6.8 and 6.1.1.4'
    'P' 'P' 0.1023 0.0942
                         'International Tables Vol C Tables 4.2.6.8 and 6.1.1.4'
_computing_data_collection     'SMART (Bruker, 1998)'
_computing_cell_refinement     'SMART (Bruker, 1998)'
_computing_data_reduction     'SAINT (Bruker, 1998)'
_computing_structure_solution     'SHELXS97 (Sheldrick, 2008)'
_computing_structure_refinement     'SHELXL97 (Sheldrick, 2008)'
_computing_molecular_graphics     'SHELXTL (Sheldrick, 2008)'
_computing_publication_material     'SHELXTL (Sheldrick, 2008)'
loop_
    _atom_site_type_symbol
    _atom_site_label
    _atom_site_fract_x
    _atom_site_fract_y
    _atom_site_fract_z
    _atom_site_U_iso_or_equiv
    _atom_site_adp_type
    _atom_site_calc_flag
    _atom_site_refinement_flags
    _atom_site_occupancy
    _atom_site_disorder_assembly
    _atom_site_disorder_group
    C C1 0.10622(15) -0.1711(3) 0.17928(17) 0.0272(7) Uani d . 1 . .
    C C2 0.07579(16) -0.2100(3) 0.11102(17) 0.0346(8) Uani d . 1 . .
    H H2 0.0682 -0.1471 0.0738 0.041 Uiso calc R 1 . .
    C C3 0.05660(16) -0.3408(3) 0.09760(17) 0.0332(8) Uani d . 1 . .
    H H3A 0.0367 -0.3658 0.0516 0.040 Uiso calc R 1 . .
    C C4 0.06720(16) -0.4344(3) 0.15324(17) 0.0283(8) Uani d . 1 . .
    C C5 0.09413(17) -0.3952(3) 0.22220(17) 0.0353(9) Uani d . 1 . .
    H H5 0.0994 -0.4572 0.2601 0.042 Uiso calc R 1 . .
    C C6 0.11340(16) -0.2644(3) 0.23532(17) 0.0330(8) Uani d . 1 . .
    H H6 0.1313 -0.2390 0.2820 0.040 Uiso calc R 1 . .
    C C7 0.05236(17) -0.5773(3) 0.13561(19) 0.0342(8) Uani d . 1 . .
    C C8 0.22186(16) 0.0143(3) 0.14358(16) 0.0304(8) Uani d . 1 . .
    C C9 0.27202(18) -0.0893(3) 0.13654(18) 0.0401(9) Uani d . 1 . .
    H H9 0.2615 -0.1718 0.1566 0.048 Uiso calc R 1 . .
    C C10 0.33799(19) -0.0698(4) 0.0995(2) 0.0466(10) Uani d . 1 . .
    H H10 0.3713 -0.1396 0.0951 0.056 Uiso calc R 1 . .
    C C11 0.35436(19) 0.0512(4) 0.06954(18) 0.0453(10) Uani d . 1 . .
    H H11 0.3986 0.0633 0.0449 0.054 Uiso calc R 1 . .
    C C12 0.30524(19) 0.1546(4) 0.07603(19) 0.0463(10) Uani d . 1 . .
    H H12 0.3161 0.2369 0.0558 0.056 Uiso calc R 1 . .
    C C13 0.23927(18) 0.1359(3) 0.11296(18) 0.0395(9) Uani d . 1 . .
    H H13 0.2063 0.2062 0.1172 0.047 Uiso calc R 1 . .
    C C14 0.15618(17) 0.0219(3) 0.28792(17) 0.0307(8) Uani d . 1 . .
    C C15 0.22564(17) 0.0031(3) 0.32047(18) 0.0384(8) Uani d . 1 . .
    H H15 0.2650 -0.0225 0.2914 0.046 Uiso calc R 1 . .
    C C16 0.2371(2) 0.0220(3) 0.3956(2) 0.0473(10) Uani d . 1 . .
    H H16 0.2843 0.0106 0.4168 0.057 Uiso calc R 1 . .
    C C17 0.1788(2) 0.0578(3) 0.4395(2) 0.0516(10) Uani d . 1 . .
    H H17 0.1864 0.0706 0.4902 0.062 Uiso calc R 1 . .
    C C18 0.1090(2) 0.0743(4) 0.4076(2) 0.0597(11) Uani d . 1 . .
    H H18 0.0692 0.0969 0.4370 0.072 Uiso calc R 1 . .
    C C19 0.09794(19) 0.0576(3) 0.3324(2) 0.0483(10) Uani d . 1 . .
    H H19 0.0509 0.0704 0.3113 0.058 Uiso calc R 1 . .
    O O1 0.07883(11) 0.09304(18) 0.16115(11) 0.0348(6) Uani d . 1 . .
    O O2 0.02276(13) -0.6151(2) 0.07916(13) 0.0469(7) Uani d . 1 . .
    O O3 0.07785(13) -0.6563(2) 0.18890(13) 0.0527(7) Uani d . 1 . .
    H H3 0.0690 -0.7336 0.1777 0.079 Uiso calc R 1 . .
    P P1 0.13600(5) -0.00176(8) 0.19091(5) 0.0298(2) Uani d . 1 . .
loop_
    _atom_site_aniso_label
    _atom_site_aniso_U_11
    _atom_site_aniso_U_22
    _atom_site_aniso_U_33
    _atom_site_aniso_U_12
    _atom_site_aniso_U_13
    _atom_site_aniso_U_23
    C1 0.0234(17) 0.0297(18) 0.0285(19) 0.0009(14) -0.0005(14) 0.0021(15)
    C2 0.040(2) 0.0334(19) 0.030(2) -0.0041(17) -0.0055(16) 0.0100(16)
    C3 0.033(2) 0.037(2) 0.029(2) -0.0061(17) -0.0061(15) -0.0037(16)
    C4 0.0237(18) 0.0276(18) 0.033(2) -0.0006(15) -0.0004(15) 0.0024(15)
    C5 0.041(2) 0.0318(19) 0.032(2) 0.0044(17) -0.0061(16) 0.0088(16)
    C6 0.036(2) 0.034(2) 0.028(2) 0.0016(17) -0.0059(15) -0.0018(16)
    C7 0.029(2) 0.038(2) 0.035(2) -0.0020(17) 0.0025(16) 0.0019(18)
    C8 0.0320(19) 0.0346(19) 0.0243(18) -0.0038(17) -0.0057(14) -0.0023(16)
    C9 0.041(2) 0.039(2) 0.040(2) -0.0025(18) -0.0021(18) -0.0019(17)
    C10 0.037(2) 0.059(3) 0.044(2) 0.001(2) 0.0037(18) -0.005(2)
    C11 0.034(2) 0.070(3) 0.032(2) -0.008(2) 0.0045(16) -0.003(2)
    C12 0.050(2) 0.048(2) 0.041(2) -0.014(2) 0.0019(19) 0.0049(19)
    C13 0.037(2) 0.042(2) 0.039(2) -0.0014(18) -0.0004(17) -0.0004(18)
    C14 0.0297(19) 0.0278(19) 0.034(2) -0.0020(15) -0.0006(15) -0.0029(15)
    C15 0.0323(19) 0.048(2) 0.035(2) -0.0013(18) 0.0005(15) -0.0020(19)
    C16 0.041(2) 0.060(3) 0.041(2) -0.003(2) -0.0068(18) 0.000(2)
    C17 0.062(3) 0.065(3) 0.028(2) -0.005(2) 0.0014(19) -0.0037(19)
    C18 0.049(3) 0.091(3) 0.039(2) 0.008(2) 0.0107(19) -0.013(2)
    C19 0.035(2) 0.068(3) 0.042(2) 0.006(2) -0.0018(18) -0.009(2)
    O1 0.0290(12) 0.0307(12) 0.0442(15) 0.0002(11) -0.0080(11) 0.0026(11)
    O2 0.0594(17) 0.0369(14) 0.0436(16) -0.0040(12) -0.0152(13) -0.0018(12)
    O3 0.0748(18) 0.0269(13) 0.0553(18) -0.0046(13) -0.0226(14) 0.0037(12)
    P1 0.0285(5) 0.0294(5) 0.0314(5) -0.0020(4) -0.0029(4) -0.0002(4)
_geom_special_details
;
All e.s.d.'s (except the e.s.d. in the dihedral angle between two l.s. planes)
are estimated using the full covariance matrix. The cell e.s.d.'s are taken
into account individually in the estimation of e.s.d.'s in distances, angles
and torsion angles; correlations between e.s.d.'s in cell parameters are only
used when they are defined by crystal symmetry. An approximate (isotropic)
treatment of cell e.s.d.'s is used for estimating e.s.d.'s involving l.s.
planes.
;
loop_
    _geom_bond_atom_site_label_1
    _geom_bond_atom_site_label_2
    _geom_bond_site_symmetry_2
    _geom_bond_distance
    _geom_bond_publ_flag
    C1 C6 . 1.384(4) ?
    C1 C2 . 1.391(4) ?
    C1 P1 . 1.802(3) ?
    C2 C3 . 1.384(4) ?
    C2 H2 . 0.9300 ?
    C3 C4 . 1.388(4) ?
    C3 H3A . 0.9300 ?
    C4 C5 . 1.381(4) ?
    C4 C7 . 1.499(4) ?
    C5 C6 . 1.384(4) ?
    C5 H5 . 0.9300 ?
    C6 H6 . 0.9300 ?
    C7 O2 . 1.199(3) ?
    C7 O3 . 1.322(3) ?
    C8 C13 . 1.385(4) ?
    C8 C9 . 1.389(4) ?
    C8 P1 . 1.793(3) ?
    C9 C10 . 1.392(4) ?
    C9 H9 . 0.9300 ?
    C10 C11 . 1.371(4) ?
    C10 H10 . 0.9300 ?
    C11 C12 . 1.375(4) ?
    C11 H11 . 0.9300 ?
    C12 C13 . 1.390(4) ?
    C12 H12 . 0.9300 ?
    C13 H13 . 0.9300 ?
    C14 C15 . 1.382(4) ?
    C14 C19 . 1.385(4) ?
    C14 P1 . 1.793(3) ?
    C15 C16 . 1.379(4) ?
    C15 H15 . 0.9300 ?
    C16 C17 . 1.380(5) ?
    C16 H16 . 0.9300 ?
    C17 C18 . 1.380(4) ?
    C17 H17 . 0.9300 ?
    C18 C19 . 1.374(5) ?
    C18 H18 . 0.9300 ?
    C19 H19 . 0.9300 ?
    O1 P1 . 1.4952(19) ?
    O3 H3 . 0.8200 ?
loop_
    _geom_angle_atom_site_label_1
    _geom_angle_atom_site_label_2
    _geom_angle_atom_site_label_3
    _geom_angle_site_symmetry_1
    _geom_angle_site_symmetry_3
    _geom_angle
    _geom_angle_publ_flag
    C6 C1 C2 . . 118.8(3) ?
    C6 C1 P1 . . 122.5(2) ?
    C2 C1 P1 . . 118.7(2) ?
    C3 C2 C1 . . 121.0(3) ?
    C3 C2 H2 . . 119.5 ?
    C1 C2 H2 . . 119.5 ?
    C2 C3 C4 . . 119.6(3) ?
    C2 C3 H3A . . 120.2 ?
    C4 C3 H3A . . 120.2 ?
    C5 C4 C3 . . 119.6(3) ?
    C5 C4 C7 . . 121.6(3) ?
    C3 C4 C7 . . 118.8(3) ?
    C4 C5 C6 . . 120.5(3) ?
    C4 C5 H5 . . 119.7 ?
    C6 C5 H5 . . 119.7 ?
    C5 C6 C1 . . 120.4(3) ?
    C5 C6 H6 . . 119.8 ?
    C1 C6 H6 . . 119.8 ?
    O2 C7 O3 . . 124.3(3) ?
    O2 C7 C4 . . 124.0(3) ?
    O3 C7 C4 . . 111.7(3) ?
    C13 C8 C9 . . 118.4(3) ?
    C13 C8 P1 . . 118.5(3) ?
    C9 C8 P1 . . 123.1(3) ?
    C8 C9 C10 . . 120.2(3) ?
    C8 C9 H9 . . 119.9 ?
    C10 C9 H9 . . 119.9 ?
    C11 C10 C9 . . 120.6(3) ?
    C11 C10 H10 . . 119.7 ?
    C9 C10 H10 . . 119.7 ?
    C10 C11 C12 . . 119.8(3) ?
    C10 C11 H11 . . 120.1 ?
    C12 C11 H11 . . 120.1 ?
    C11 C12 C13 . . 119.8(3) ?
    C11 C12 H12 . . 120.1 ?
    C13 C12 H12 . . 120.1 ?
    C8 C13 C12 . . 121.1(3) ?
    C8 C13 H13 . . 119.4 ?
    C12 C13 H13 . . 119.4 ?
    C15 C14 C19 . . 118.8(3) ?
    C15 C14 P1 . . 123.7(3) ?
    C19 C14 P1 . . 117.5(2) ?
    C16 C15 C14 . . 120.7(3) ?
    C16 C15 H15 . . 119.7 ?
    C14 C15 H15 . . 119.7 ?
    C15 C16 C17 . . 120.1(3) ?
    C15 C16 H16 . . 120.0 ?
    C17 C16 H16 . . 120.0 ?
    C18 C17 C16 . . 119.6(3) ?
    C18 C17 H17 . . 120.2 ?
    C16 C17 H17 . . 120.2 ?
    C19 C18 C17 . . 120.2(4) ?
    C19 C18 H18 . . 119.9 ?
    C17 C18 H18 . . 119.9 ?
    C18 C19 C14 . . 120.7(3) ?
    C18 C19 H19 . . 119.6 ?
    C14 C19 H19 . . 119.6 ?
    C7 O3 H3 . . 109.5 ?
    O1 P1 C8 . . 111.49(14) ?
    O1 P1 C14 . . 112.67(13) ?
    C8 P1 C14 . . 107.23(14) ?
    O1 P1 C1 . . 111.40(12) ?
    C8 P1 C1 . . 106.75(14) ?
    C14 P1 C1 . . 106.98(14) ?
loop_
    _geom_hbond_atom_site_label_D
    _geom_hbond_atom_site_label_H
    _geom_hbond_atom_site_label_A
    _geom_hbond_site_symmetry_A
    _geom_hbond_distance_DH
    _geom_hbond_distance_HA
    _geom_hbond_distance_DA
    _geom_hbond_angle_DHA
    O3 H3 O1 1_545 0.82 1.78 2.579(3) 162.6
