# Supplementary material for: 4-(Diphenyl­phosphino­yl)benzoic acid
Source: Acta Crystallogr Sect E Struct Rep Online. 2008 Oct 4;64(Pt 11):o2074. doi: 10.1107/S1600536808031449 (PMC2959504; doi:10.1107/S1600536808031449)
Supplement: Supplementary file 2 [file e-64-o2074-Isup2.hkl]

#
# h,k,l, Fc-squared, Fo-squared, sigma(Fo-squared) and status flag
#
data_I
_shelx_title ' sad in C2/c'
_shelx_refln_list_code          4
_shelx_F_calc_maximum      499.27
_exptl_crystal_F_000      1344.00
_reflns_d_resolution_high  0.8094
 
loop_
 _symmetry_equiv_pos_as_xyz
 'x, y, z'
 '-x, y, -z+1/2'
 'x+1/2, y+1/2, z'
 '-x+1/2, y+1/2, -z+1/2'
 '-x, -y, -z'
 'x, -y, z-1/2'
 '-x+1/2, -y+1/2, -z'
 'x+1/2, -y+1/2, z-1/2'
 
_cell_length_a    18.0180
_cell_length_b    10.0921
_cell_length_c    18.0280
_cell_angle_alpha  90.000
_cell_angle_beta   91.467
_cell_angle_gamma  90.000
 
_shelx_F_squared_multiplier     1.000
 
loop_
 _refln_index_h
 _refln_index_k
 _refln_index_l
 _refln_F_squared_calc
 _refln_F_squared_meas
 _refln_F_squared_sigma
 _refln_observed_status
   2   0   0     1766.19     1177.63     56.57 o
   4   0   0    31840.07    32050.91    394.35 o
   6   0   0    47272.23    50340.95    603.08 o
   8   0   0      191.78      173.06     86.76 o
  10   0   0     1933.37     2029.78    167.60 o
  12   0   0      473.49      570.10    118.08 o
  14   0   0     2229.54     2269.20    217.17 o
  16   0   0       40.49        1.29    120.43 o
  18   0   0        9.64       67.34    124.32 o
  20   0   0       53.19       12.95    152.81 o
  22   0   0      194.43      271.95    231.80 o
   1   1   0       17.59       70.19     20.93 o
   3   1   0    42152.28    42889.30    845.92 o
   5   1   0     2326.20     2299.52     85.26 o
   7   1   0      853.02      787.54     70.92 o
   9   1   0     9098.50     8818.04    218.58 o
  11   1   0     1460.97     1543.26    114.34 o
  13   1   0      654.33      667.00     94.53 o
  15   1   0        2.15      -36.72     59.93 o
  17   1   0       13.67      -11.54     63.75 o
  19   1   0     1090.94     1398.49    367.78 o
  21   1   0      165.68      171.74    137.92 o
   0   2   0   121681.64   126072.35   2819.57 o
   2   2   0    22978.45    23230.54    260.37 o
   4   2   0     1494.02     1358.74     68.67 o
   6   2   0     1066.53     1108.43     83.74 o
   8   2   0     4721.04     4629.43    143.09 o
  10   2   0     6881.47     7024.35    200.07 o
  12   2   0       41.91        7.81     43.66 o
  14   2   0     3010.26     2667.74    221.59 o
  16   2   0      401.52      397.15    111.11 o
  18   2   0      167.29      202.39    103.38 o
  20   2   0       66.63       97.12    148.92 o
   1   3   0    22880.99    22177.45    389.18 o
   3   3   0    10559.89    10602.91    241.19 o
   5   3   0     1933.53     2342.15     91.12 o
   7   3   0       60.48       92.76     32.71 o
   9   3   0      447.93      566.97    103.72 o
  11   3   0     4340.66     4069.55    208.94 o
  13   3   0      274.73      340.46    101.67 o
  15   3   0      455.78      495.74    114.36 o
  17   3   0      102.19      123.00     99.74 o
  19   3   0      407.85      615.28    177.64 o
  21   3   0      233.67      156.69    145.04 o
   0   4   0       22.82      100.89     36.40 o
   2   4   0    17752.53    18573.93    403.39 o
   4   4   0     6159.42     6199.83    201.45 o
   6   4   0     4136.50     4626.34    242.24 o
   8   4   0     8584.58     8190.03    297.12 o
  10   4   0     1996.98     2126.12    155.94 o
  12   4   0     2327.63     2258.20    263.91 o
  14   4   0     1916.23     1819.08    265.99 o
  16   4   0        0.44       43.97     82.95 o
  18   4   0       53.35      134.40    126.30 o
  20   4   0      120.89      270.42    135.33 o
   1   5   0     9600.87    10242.03    185.81 o
   3   5   0     3992.51     4234.74    134.39 o
   5   5   0      828.36     1053.60     72.48 o
   7   5   0     1457.98     1278.18    143.83 o
   9   5   0      628.17      681.14    143.75 o
  11   5   0     6015.50     5791.03    367.98 o
  13   5   0     1233.11     1325.17    233.01 o
  15   5   0       11.54      173.23    112.45 o
  17   5   0       35.12       66.08    110.39 o
  19   5   0      138.48       -9.75    118.19 o
   0   6   0     1172.42     1205.73    100.39 o
   2   6   0     4324.69     4071.53    155.30 o
   4   6   0       21.86       18.87     30.23 o
   6   6   0      266.33      335.32     71.71 o
   8   6   0     2432.63     2149.19    166.15 o
  10   6   0     1025.31     1089.88    159.76 o
  12   6   0     1460.33     1326.74    236.41 o
  14   6   0      943.52     1180.20    231.15 o
  16   6   0       85.36       26.51     99.76 o
  18   6   0      314.89      518.07    202.81 o
   1   7   0      109.38      152.20     49.81 o
   3   7   0     4312.85     3938.68    153.99 o
   5   7   0      152.70      174.01     62.81 o
   7   7   0     2801.03     2572.77    186.45 o
   9   7   0      510.00      421.07     92.52 o
  11   7   0     7548.53     7162.73    355.64 o
  13   7   0      717.91      672.84    142.32 o
  15   7   0        6.60       87.57     80.17 o
  17   7   0       96.88       77.50    122.54 o
   0   8   0     1528.16     1737.17    219.60 o
   2   8   0      840.80      787.40    134.16 o
   4   8   0        4.05       -9.40     56.16 o
   6   8   0      301.01      288.77     83.41 o
   8   8   0     4054.64     4096.34    278.59 o
  10   8   0      301.73      270.80    104.72 o
  12   8   0      653.06      707.59    162.65 o
  14   8   0      292.25      319.75    122.80 o
  16   8   0        0.93      105.99    134.37 o
   1   9   0     1238.47     1265.69    177.78 o
   3   9   0     1269.45     1465.96    189.78 o
   5   9   0       76.12      144.86     76.85 o
   7   9   0       30.65      -44.69     62.12 o
   9   9   0      762.32      994.44    149.80 o
  11   9   0     2252.54     2377.65    269.09 o
  13   9   0     1403.25     1433.27    229.43 o
  15   9   0     1707.00     1893.42    264.77 o
   0  10   0      765.35     1191.38    326.34 o
   2  10   0       48.08       74.73     89.73 o
   4  10   0      103.26      139.64     89.67 o
   6  10   0        5.76       37.05     78.10 o
   8  10   0      897.80      975.20    190.03 o
  10  10   0      102.60       20.55    105.13 o
  12  10   0       78.78       44.13    105.11 o
   1  11   0      767.06      671.92    185.22 o
   3  11   0      697.22      743.01    208.46 o
   5  11   0      432.02      537.85    138.70 o
   7  11   0      451.05      583.07    152.81 o
   9  11   0       64.02       62.29    117.48 o
   0  12   0     2054.79     2596.44    556.84 o
   2  12   0       10.85      -69.83     91.23 o
   4  12   0      549.63      729.36    216.71 o
   6  12   0       94.22       86.36    233.74 o
 -21   1   1       32.48       80.67     97.25 o
 -19   1   1        1.87       24.10     97.86 o
 -17   1   1      478.63      356.71     98.36 o
 -15   1   1      345.24      350.23     96.89 o
 -13   1   1     1105.49     1141.47    116.86 o
 -11   1   1      684.72      770.80     89.88 o
  -9   1   1     1196.46     1169.04     94.65 o
  -7   1   1     3324.44     3487.89    121.24 o
  -5   1   1     2729.91     2494.06     87.51 o
  -3   1   1    10780.66    10465.08    174.32 o
  -1   1   1        0.00      -15.15     15.15 o
   1   1   1      687.05      484.63     24.52 o
   3   1   1     1352.07     1070.15     46.07 o
   5   1   1     5145.05     5511.25    144.62 o
   7   1   1        5.23       44.57     28.70 o
   9   1   1       14.67       19.86     32.22 o
  11   1   1       38.76       83.04     37.40 o
  13   1   1     1902.38     1919.51    141.70 o
  15   1   1        4.58        1.84     63.97 o
  17   1   1       84.14      111.48     80.77 o
  19   1   1      778.44      416.66    156.98 o
  21   1   1        5.57       28.33    107.35 o
 -20   2   1        7.72       98.42    154.10 o
 -18   2   1      418.91      260.77    110.38 o
 -16   2   1      134.93      182.79     86.89 o
 -14   2   1       58.61       54.46     65.50 o
 -12   2   1     5399.78     5100.93    438.62 o
 -10   2   1      682.52      744.65     78.45 o
  -8   2   1       46.69       59.71     28.33 o
  -6   2   1     2786.21     3067.83     91.98 o
  -4   2   1     1538.26     1810.46     86.62 o
  -2   2   1     3140.87     2814.89    108.80 o
   0   2   1     5109.60     5420.90     90.86 o
   2   2   1    10301.45     9497.41    258.87 o
   4   2   1     2723.12     2268.67     71.23 o
   6   2   1     1800.48     1599.32     79.01 o
   8   2   1     1476.18     1445.63     90.41 o
  10   2   1       28.14       56.56     36.57 o
  12   2   1     1302.51     1594.80    123.08 o
  14   2   1      125.39       56.52     65.94 o
  16   2   1       13.12      100.14     72.62 o
  18   2   1        1.76        6.33    122.13 o
  20   2   1       35.44        0.00    121.73 o
 -21   3   1        2.81      270.65    174.82 o
 -19   3   1      154.47      264.28    119.78 o
 -17   3   1       36.85      -19.70     75.60 o
 -15   3   1     1593.14     1501.84    186.22 o
 -13   3   1      427.12      499.98    119.98 o
 -11   3   1       28.07       17.98     46.10 o
  -9   3   1        4.06       25.25     27.30 o
  -7   3   1     1660.69     1671.41    111.28 o
  -5   3   1     3978.24     4134.15    199.75 o
  -3   3   1     5524.40     5896.12    175.90 o
  -1   3   1    29255.17    30975.42    680.10 o
   1   3   1     5567.58     5588.41    100.14 o
   3   3   1        2.18       -3.76     18.62 o
   5   3   1     1202.65     1297.98     61.18 o
   7   3   1      278.72      342.98     46.05 o
   9   3   1     1736.52     1847.49    107.85 o
  11   3   1       13.45       67.89     49.03 o
  13   3   1        2.07       29.37     52.15 o
  15   3   1       82.25      104.91     71.11 o
  17   3   1      936.57     1221.99    235.63 o
  19   3   1      103.45       92.82    112.62 o
  21   3   1       72.40       51.80    138.56 o
 -20   4   1       92.46     -118.41    143.10 o
 -18   4   1      284.21      270.73    146.20 o
 -16   4   1      923.49     1001.52    216.04 o
 -14   4   1        2.39      149.26     99.27 o
 -12   4   1     2348.38     2352.62    269.14 o
 -10   4   1     4060.92     4112.52    197.64 o
  -8   4   1      561.85      738.20     87.15 o
  -6   4   1     9475.50     9681.98    380.37 o
  -4   4   1     9581.05    10048.77    346.27 o
  -2   4   1     3602.11     3488.13    121.28 o
   0   4   1    15650.47    16301.81    401.73 o
   2   4   1     1471.60     1549.33     61.64 o
   4   4   1     5832.00     5972.27    166.29 o
   6   4   1     5252.91     5560.42    225.34 o
   8   4   1     2916.44     3012.51    133.19 o
  10   4   1       46.91       59.60     50.35 o
  12   4   1     1182.14     1453.44    228.23 o
  14   4   1      523.93      507.19    149.46 o
  16   4   1       42.48       95.01    134.68 o
  18   4   1        1.92       58.75    108.92 o
  20   4   1        1.08      -43.91     99.27 o
 -19   5   1      525.23      533.45    188.81 o
 -17   5   1      106.98      101.50    124.97 o
 -15   5   1      507.40      530.84    166.29 o
 -13   5   1      442.02      282.48    122.80 o
 -11   5   1        4.45      -17.22     69.07 o
  -9   5   1      281.00      343.73    107.95 o
  -7   5   1       33.46       63.39     52.98 o
  -5   5   1     1047.37     1129.68     72.51 o
  -3   5   1     2590.26     2585.20    106.17 o
  -1   5   1     3581.84     3528.30    107.83 o
   1   5   1     2966.79     2908.40     90.97 o
   3   5   1       27.96       33.52     28.30 o
   5   5   1      400.57      482.53     58.45 o
   7   5   1       24.72       73.86     44.28 o
   9   5   1      220.40      215.17     89.19 o
  11   5   1       12.39       31.42     80.38 o
  13   5   1     1586.60     1748.65    268.00 o
  15   5   1      552.03      543.64    168.12 o
  17   5   1       63.21      -53.10     96.60 o
  19   5   1      311.48      436.56    167.94 o
 -18   6   1       98.78      125.82    136.71 o
 -16   6   1      179.32      164.67    155.40 o
 -14   6   1       79.93       94.11     95.14 o
 -12   6   1      593.71      564.24    158.13 o
 -10   6   1       78.67       65.16     80.59 o
  -8   6   1       99.89      130.42     86.19 o
  -6   6   1        3.82      -16.24     37.65 o
  -4   6   1        5.04       48.31     29.26 o
  -2   6   1      806.17      842.52     80.96 o
   0   6   1      958.08     1003.58     66.50 o
   2   6   1     1077.75     1172.61     92.35 o
   4   6   1        2.75       21.07     31.11 o
   6   6   1     1021.16     1023.45    119.58 o
   8   6   1      777.29      748.41    107.69 o
  10   6   1       88.90       86.28     62.06 o
  12   6   1      101.10      101.44     73.79 o
  14   6   1       26.90       24.18     68.17 o
  16   6   1        3.76      -25.95    104.89 o
  18   6   1       83.50       85.38    128.19 o
 -17   7   1        0.25       76.02    124.87 o
 -15   7   1      335.75      304.60    148.70 o
 -13   7   1      248.74      265.50    188.42 o
 -11   7   1        0.09       10.30     60.28 o
  -9   7   1      190.22       99.07     71.55 o
  -7   7   1      219.12      197.26     68.36 o
  -5   7   1      266.14      283.66     76.70 o
  -3   7   1        0.51       13.77     38.90 o
  -1   7   1        7.89       -0.56     36.78 o
   1   7   1      335.62      362.91     72.32 o
   3   7   1     2232.86     2114.17    120.23 o
   5   7   1      776.25      781.19    106.97 o
   7   7   1       29.19       46.76     50.65 o
   9   7   1       10.02       28.61     50.18 o
  11   7   1      200.74      272.83     98.62 o
  13   7   1      110.28      144.50     94.48 o
  15   7   1       77.07       41.26    100.53 o
  17   7   1       42.01       39.12    108.90 o
 -16   8   1        8.61       65.82     97.71 o
 -14   8   1      212.19      133.94     99.03 o
 -12   8   1       38.03      128.42     85.26 o
 -10   8   1     1183.84     1241.02    186.52 o
  -8   8   1      188.51      185.31     77.10 o
  -6   8   1      359.74      243.32     78.62 o
  -4   8   1      516.51      347.56    103.13 o
  -2   8   1      320.39      272.71     91.79 o
   0   8   1        1.28      -17.50     51.78 o
   2   8   1     2462.44     2224.54    260.30 o
   4   8   1     3702.08     3173.59    232.63 o
   6   8   1     1545.98     1404.66    153.39 o
   8   8   1      181.91      159.17     73.14 o
  10   8   1      546.96      554.55    115.05 o
  12   8   1      134.75       96.83     85.58 o
  14   8   1       15.20        0.97     73.24 o
  16   8   1       44.67      -25.90    107.24 o
 -15   9   1       57.18      -26.95     88.54 o
 -13   9   1       78.62       80.96     82.85 o
 -11   9   1        9.54        9.59     79.32 o
  -9   9   1        5.09       22.46     63.74 o
  -7   9   1        0.10        9.50     66.57 o
  -5   9   1       21.62      -47.27     47.27 o
  -3   9   1       75.59      105.12     69.81 o
  -1   9   1      344.56      471.19    113.50 o
   1   9   1      166.42      177.55     81.73 o
   3   9   1       92.31       30.53     69.03 o
   5   9   1       47.88       68.69     69.92 o
   7   9   1       83.43      107.95     73.35 o
   9   9   1        4.91       50.48     69.06 o
  11   9   1       21.89       23.64     98.06 o
  13   9   1      381.92      365.03    129.88 o
  15   9   1       15.11       -2.47    119.29 o
 -12  10   1       69.65       89.19    118.11 o
 -10  10   1       32.24       -8.40    113.31 o
  -8  10   1      602.77      449.05    143.52 o
  -6  10   1        0.98      -19.27     69.04 o
  -4  10   1        6.17      -19.77     72.70 o
  -2  10   1      246.38      262.38    104.27 o
   0  10   1      464.98      301.85    152.81 o
   2  10   1      518.02      516.17    162.54 o
   4  10   1       79.45       94.49     80.39 o
   6  10   1      125.31      141.46     94.79 o
   8  10   1       11.49      -38.05    109.77 o
  10  10   1       26.05      -10.22     83.79 o
  12  10   1       61.19     -102.30    102.30 o
  -9  11   1        0.61       89.23     95.37 o
  -7  11   1        0.41      -77.10     77.10 o
  -5  11   1       95.11       61.19    130.11 o
  -3  11   1       71.04       75.80    111.37 o
  -1  11   1        0.05      -76.00     76.00 o
   1  11   1        0.84      -26.29     78.66 o
   3  11   1        0.03       53.88    105.46 o
   5  11   1      277.32      201.47    110.89 o
   7  11   1       65.36       13.13     89.65 o
   9  11   1       67.83      147.62    103.42 o
  -4  12   1        4.10      123.88    126.40 o
  -2  12   1       15.25       91.66    123.17 o
   0  12   1       15.90      -60.70     95.47 o
   2  12   1        0.07      -80.79    110.07 o
   4  12   1       18.64       49.54    114.51 o
 -22   0   2      417.35      398.85    218.85 o
 -20   0   2        0.44      318.57    199.43 o
 -18   0   2     1049.37     1064.48    300.44 o
 -16   0   2     3531.52     3365.66    414.39 o
 -14   0   2     5053.28     4465.41    301.08 o
 -12   0   2     2160.11     1901.54    180.60 o
 -10   0   2      518.68      679.49    118.49 o
  -8   0   2     6410.76     7258.83    268.60 o
  -6   0   2    39610.74    40111.18    544.45 o
  -4   0   2   249271.08   262591.38   3543.72 o
  -2   0   2     5727.10     6569.14    153.71 o
   2   0   2    24093.97    24859.78    454.54 o
   4   0   2    23491.98    25497.04    866.99 o
   6   0   2     4471.71     4123.62    190.23 o
   8   0   2     2198.53     2333.41    164.98 o
  10   0   2      211.75      245.68     80.02 o
  12   0   2     2958.95     2715.60    374.25 o
  14   0   2        0.08       -8.79     52.60 o
  16   0   2     1697.82     1736.37    517.99 o
  18   0   2      576.27      883.18    291.37 o
  20   0   2       75.67       25.90    152.81 o
  22   0   2       17.57    18924.43  19981.58 o
 -21   1   2     1128.14     1481.46    282.24 o
 -19   1   2       46.78      -10.89     84.56 o
 -17   1   2     2642.71     2516.88    235.55 o
 -15   1   2      211.01      228.16     89.75 o
 -13   1   2     3547.45     3328.50    164.56 o
 -11   1   2     3139.38     2971.02    142.36 o
  -9   1   2     1129.02     1151.69     93.89 o
  -7   1   2    18728.59    19143.99    279.13 o
  -5   1   2    24416.88    23762.70    263.45 o
  -3   1   2       28.89       26.89     22.20 o
  -1   1   2     1159.93     1014.67     50.70 o
   1   1   2    20145.42    20768.22    293.11 o
   3   1   2    34673.46    34447.86    382.41 o
   5   1   2    15466.01    15016.68    230.56 o
   7   1   2     3030.41     3326.36    148.60 o
   9   1   2     2086.90     2018.00    113.41 o
  11   1   2     5694.56     5722.40    203.92 o
  13   1   2      374.97      418.24     81.05 o
  15   1   2     3286.90     3193.16    222.29 o
  17   1   2        0.16       23.42     65.83 o
  19   1   2      512.59      723.93    196.71 o
  21   1   2      299.23      342.64    151.72 o
 -20   2   2       57.52       88.06    181.30 o
 -18   2   2      923.85      927.84    160.85 o
 -16   2   2     2027.15     1721.84    199.80 o
 -14   2   2     9358.35     8765.90    346.96 o
 -12   2   2       64.23       87.47     48.33 o
 -10   2   2     4454.29     4215.07    151.63 o
  -8   2   2      764.30      819.21     67.43 o
  -6   2   2       49.00        9.40     21.96 o
  -4   2   2       89.70      106.83     37.82 o
  -2   2   2     1654.37     1675.07     75.51 o
   0   2   2     4754.93     4974.29    110.47 o
   2   2   2     8176.68     8401.97    133.88 o
   4   2   2       21.82       25.12     21.71 o
   6   2   2       13.50       51.85     27.52 o
   8   2   2     2435.78     2373.60    113.44 o
  10   2   2      226.37      276.02     57.43 o
  12   2   2     1120.65     1286.19    120.12 o
  14   2   2        0.45       66.17     61.79 o
  16   2   2     1551.97     1669.94    199.61 o
  18   2   2      136.50      142.53     87.02 o
  20   2   2      282.98      580.15    249.93 o
 -21   3   2      474.75      802.89    281.01 o
 -19   3   2       83.12       48.19    102.51 o
 -17   3   2     1161.03     1403.74    249.05 o
 -15   3   2        0.25       34.05     86.08 o
 -13   3   2     8641.08     8319.28    324.74 o
 -11   3   2     2874.82     2694.40    171.61 o
  -9   3   2     2148.72     2223.08    151.72 o
  -7   3   2       41.12      163.69     45.31 o
  -5   3   2       24.99       55.90     29.70 o
  -3   3   2    31863.43    31948.03    745.64 o
  -1   3   2    14432.50    15371.18    389.63 o
   1   3   2        5.66       23.31     26.33 o
   3   3   2      123.16      117.27     27.80 o
   5   3   2    11983.59    11812.55    361.67 o
   7   3   2     6539.28     6587.01    217.94 o
   9   3   2     3379.19     2971.44    129.68 o
  11   3   2     1610.78     1826.43    167.13 o
  13   3   2      113.78      172.11     77.42 o
  15   3   2     1502.87     1689.80    195.32 o
  17   3   2        3.07       43.60     76.26 o
  19   3   2      381.17      467.14    171.97 o
  21   3   2       40.25       68.18    103.12 o
 -20   4   2        8.84       26.31    103.65 o
 -18   4   2       18.90       40.04    113.96 o
 -16   4   2      179.88      111.21    101.66 o
 -14   4   2     2727.85     3083.12    326.33 o
 -12   4   2     1233.81      957.53    186.91 o
 -10   4   2     4294.70     4336.52    203.94 o
  -8   4   2     2620.22     2711.53    139.91 o
  -6   4   2    15689.30    15332.27    369.56 o
  -4   4   2     4039.44     4454.18    167.29 o
  -2   4   2      614.84      602.25     45.31 o
   0   4   2     9351.42     9606.52    187.16 o
   2   4   2     1471.77     1639.26     69.14 o
   4   4   2    13197.44    13620.50    429.92 o
   6   4   2        5.11       34.69     21.35 o
   8   4   2     4857.72     4690.89    161.27 o
  10   4   2       35.27      133.26     57.57 o
  12   4   2     2910.34     2907.22    301.06 o
  14   4   2      405.49      568.99    163.88 o
  16   4   2      915.83      838.59    204.84 o
  18   4   2       45.97      157.67    122.85 o
  20   4   2      177.54      143.80    139.10 o
 -19   5   2        6.88       10.59    105.16 o
 -17   5   2      511.75      463.90    172.93 o
 -15   5   2      268.93       89.71    100.61 o
 -13   5   2     1423.95     1527.89    250.23 o
 -11   5   2     5711.64     5684.79    364.43 o
  -9   5   2       83.66       73.41     80.29 o
  -7   5   2      289.79      423.46    109.88 o
  -5   5   2      191.51      222.84     37.81 o
  -3   5   2    25954.59    26001.27    818.62 o
  -1   5   2      424.41      436.81     45.36 o
   1   5   2     1378.73     1560.10     77.84 o
   3   5   2       71.83      111.02     27.25 o
   5   5   2     2103.98     2108.85    105.66 o
   7   5   2     1741.61     1689.48    135.63 o
   9   5   2     1356.05     1298.42    157.80 o
  11   5   2        0.89      -47.20     47.20 o
  13   5   2      454.57      551.61    118.08 o
  15   5   2       86.62      206.87    121.64 o
  17   5   2      111.91      191.50    134.60 o
  19   5   2       68.31      243.24    145.52 o
 -18   6   2       27.74      -54.70    101.44 o
 -16   6   2        3.84      127.49    101.41 o
 -14   6   2      531.71      430.51    142.15 o
 -12   6   2        6.32       20.34     73.10 o
 -10   6   2     4310.63     3677.25    302.89 o
  -8   6   2      867.95      826.91    160.53 o
  -6   6   2     7909.45     7640.05    450.30 o
  -4   6   2       16.27      -12.84     32.35 o
  -2   6   2     5938.31     5796.89    206.35 o
   0   6   2     2529.50     2419.82     94.38 o
   2   6   2     1043.54      970.40     86.99 o
   4   6   2     4149.87     4000.71    163.51 o
   6   6   2      195.36      141.80     53.64 o
   8   6   2     1529.99     1470.26    143.36 o
  10   6   2       96.82       11.37     58.80 o
  12   6   2      528.43      775.01    143.28 o
  14   6   2      335.57      517.92    162.60 o
  16   6   2      119.41      168.97    124.01 o
  18   6   2      169.18      424.77    172.57 o
 -17   7   2       55.64      106.61    202.66 o
 -15   7   2     1479.34     1280.43    255.11 o
 -13   7   2      229.13      327.99    136.04 o
 -11   7   2     3028.18     3057.66    361.95 o
  -9   7   2      158.86      183.84     82.81 o
  -7   7   2     1707.50     1581.04    159.07 o
  -5   7   2     1125.13     1120.29    131.71 o
  -3   7   2     2632.60     2514.59    157.07 o
  -1   7   2      222.26      201.42     63.53 o
   1   7   2     2919.15     2690.16    154.98 o
   3   7   2     1250.23     1377.83    109.04 o
   5   7   2      833.70      760.98    105.15 o
   7   7   2      215.04      220.43     72.47 o
   9   7   2     1230.29     1284.69    148.90 o
  11   7   2       55.19       54.55     75.59 o
  13   7   2      850.95      901.11    168.38 o
  15   7   2       54.28      -16.78     96.58 o
  17   7   2      163.59      241.70    163.82 o
 -16   8   2       94.86      210.51    102.16 o
 -14   8   2       75.86      148.91     98.67 o
 -12   8   2      173.77      230.61    103.16 o
 -10   8   2     2460.89     2732.35    263.56 o
  -8   8   2       58.26      110.25     69.38 o
  -6   8   2     2123.86     2295.87    190.66 o
  -4   8   2      188.67      229.97     87.49 o
  -2   8   2     3236.54     3239.54    235.36 o
   0   8   2     2063.31     2105.63    166.85 o
   2   8   2       84.37      126.24     56.66 o
   4   8   2     5529.36     5131.50    282.56 o
   6   8   2      148.64      144.45     64.14 o
   8   8   2     1902.45     2086.45    188.86 o
  10   8   2      313.97      214.68     86.82 o
  12   8   2      207.06      302.48    102.75 o
  14   8   2      658.50      572.16    184.76 o
  16   8   2      168.91      285.61    162.44 o
 -15   9   2      231.96      339.17    118.09 o
 -13   9   2     1773.49     1656.53    248.09 o
 -11   9   2        1.14       10.52     76.02 o
  -9   9   2        7.20       37.54     79.28 o
  -7   9   2      652.28      656.32    149.35 o
  -5   9   2        0.31       34.94     67.47 o
  -3   9   2     2270.26     1755.97    212.67 o
  -1   9   2       42.62       75.21     67.81 o
   1   9   2     1593.61     1764.63    198.19 o
   3   9   2      657.19      468.69    117.04 o
   5   9   2      273.11       77.38     73.25 o
   7   9   2       57.46       74.88     66.50 o
   9   9   2      223.49      199.88     87.22 o
  11   9   2     2252.91     2378.74    307.64 o
  13   9   2      191.36      229.36    110.24 o
  15   9   2      485.16      353.24    157.66 o
 -12  10   2      102.33       31.58     95.79 o
 -10  10   2      235.27      282.14    125.19 o
  -8  10   2        0.13       20.53     98.94 o
  -6  10   2      990.70      940.47    172.01 o
  -4  10   2      121.01       71.08     87.57 o
  -2  10   2     2148.14     2094.82    237.21 o
   0  10   2      906.25      848.58    199.03 o
   2  10   2      168.47       43.31     76.48 o
   4  10   2      660.02      673.77    147.33 o
   6  10   2      102.05      142.91     93.67 o
   8  10   2      495.14      484.23    137.13 o
  10  10   2       69.80       48.03     97.12 o
  12  10   2       15.73       42.85    109.43 o
  -9  11   2       17.71      -51.51    176.77 o
  -7  11   2      386.41      433.13    141.38 o
  -5  11   2        0.11       53.53     92.08 o
  -3  11   2     1253.12     1663.32    298.92 o
  -1  11   2        5.27      -74.74    170.94 o
   1  11   2     1273.36     1374.60    271.58 o
   3  11   2        1.15       94.19    120.43 o
   5  11   2      570.21      748.84    164.69 o
   7  11   2        0.33       79.93     91.12 o
   9  11   2      139.65       48.02    119.32 o
  -4  12   2      782.40      935.19    237.02 o
  -2  12   2      465.53      715.39    218.26 o
   0  12   2      970.83     1224.38    280.26 o
   2  12   2      617.53      683.45    212.38 o
   4  12   2       28.32      -79.18     91.94 o
 -21   1   3      156.99       22.11    112.53 o
 -19   1   3        2.21      -19.97     91.35 o
 -17   1   3      769.72      790.76    239.57 o
 -15   1   3     1052.87     1014.39    150.53 o
 -13   1   3      557.26      544.40     85.01 o
 -11   1   3     1124.81     1114.43    105.81 o
  -9   1   3     3489.20     3326.05    138.44 o
  -7   1   3     7062.57     6909.44    193.10 o
  -5   1   3      752.53      583.23     55.69 o
  -3   1   3     1585.63     1661.16     82.08 o
  -1   1   3        3.54       -7.46     23.73 o
   1   1   3     3954.84     4162.30     90.68 o
   3   1   3      171.62      108.16     22.78 o
   5   1   3     1701.44     1447.51     66.66 o
   7   1   3      628.39      590.33     71.09 o
   9   1   3     7101.97     7381.64    222.80 o
  11   1   3      611.65      753.64     96.87 o
  13   1   3       52.72      140.90     55.53 o
  15   1   3     2472.31     2724.41    232.52 o
  17   1   3       49.18       68.59     69.67 o
  19   1   3       44.39      112.19    139.21 o
  21   1   3      101.20      -29.87     97.95 o
 -20   2   3        2.91       97.12    125.61 o
 -18   2   3      307.49      297.39    105.11 o
 -16   2   3     1756.15     1650.32    197.42 o
 -14   2   3      204.28      212.74     90.13 o
 -12   2   3     1306.61     1262.44    148.54 o
 -10   2   3      145.57      191.70     44.64 o
  -8   2   3     1145.75     1276.56     83.71 o
  -6   2   3       58.69       66.00     31.59 o
  -4   2   3     3653.78     3570.67     97.72 o
  -2   2   3     6689.03     6241.74    210.59 o
   0   2   3     2047.78     2047.42     81.55 o
   2   2   3     7580.79     7581.75    144.01 o
   4   2   3     1075.31     1113.35     55.69 o
   6   2   3     6617.54     6476.65    251.53 o
   8   2   3      153.94      128.57     42.44 o
  10   2   3        8.16      -11.54     30.46 o
  12   2   3      460.79      429.38     77.31 o
  14   2   3      229.25      220.20     87.29 o
  16   2   3      267.54      307.69     98.86 o
  18   2   3      463.23      370.45    121.77 o
  20   2   3      217.82      248.64    161.87 o
 -21   3   3       45.23       44.03    129.50 o
 -19   3   3       42.59       82.73    106.17 o
 -17   3   3      361.30      497.97    151.48 o
 -15   3   3     1301.07     1652.89    254.07 o
 -13   3   3       56.67      111.36     60.61 o
 -11   3   3       41.27       57.17     47.15 o
  -9   3   3      234.29      249.82     66.26 o
  -7   3   3      220.51      232.58     55.52 o
  -5   3   3     3155.68     3179.38    131.12 o
  -3   3   3      651.70      662.74     57.46 o
  -1   3   3     4116.07     3989.19    132.93 o
   1   3   3    10346.31    10147.67    180.54 o
   3   3   3       37.22       27.37     23.68 o
   5   3   3        0.85        5.93     19.50 o
   7   3   3     2836.61     2970.23    100.04 o
   9   3   3      828.41      865.53     89.01 o
  11   3   3      667.55      700.24     91.29 o
  13   3   3      352.85      528.11    112.79 o
  15   3   3      454.59      365.99    104.29 o
  17   3   3       82.65      -20.94     80.67 o
  19   3   3       70.31      269.45    131.91 o
  21   3   3       86.03      196.25    131.63 o
 -20   4   3       31.29       70.65    110.90 o
 -18   4   3       51.97       75.73    108.60 o
 -16   4   3      533.76      600.30    157.11 o
 -14   4   3      402.28      251.87    125.45 o
 -12   4   3       41.29      -15.03     80.94 o
 -10   4   3      543.02      554.28     96.75 o
  -8   4   3      345.15      354.91     66.59 o
  -6   4   3        1.69       26.43     25.71 o
  -4   4   3        4.34       11.40     16.52 o
  -2   4   3     2914.73     3144.97     95.76 o
   0   4   3      266.00      330.41     41.24 o
   2   4   3     6460.36     6473.35    158.85 o
   4   4   3     5040.92     5391.53    141.39 o
   6   4   3      503.94      680.45     59.24 o
   8   4   3     4632.13     4696.23    134.26 o
  10   4   3     2123.33     2246.15    139.04 o
  12   4   3      191.29      213.47     74.74 o
  14   4   3      194.68      177.95     97.25 o
  16   4   3       88.73       73.01    116.55 o
  18   4   3      729.14      824.74    214.60 o
  20   4   3      251.67      426.36    166.89 o
 -19   5   3       81.11      142.27    125.71 o
 -17   5   3      132.10      279.71    149.61 o
 -15   5   3      203.45      192.57    113.50 o
 -13   5   3      708.98      859.99    199.68 o
 -11   5   3     1376.96     1059.35    204.20 o
  -9   5   3       18.74       63.83     67.99 o
  -7   5   3      286.06      217.85     88.31 o
  -5   5   3      164.18      140.17     35.99 o
  -3   5   3     3280.38     2995.51    130.47 o
  -1   5   3       30.12       72.96     26.25 o
   1   5   3     4457.43     4384.11    121.05 o
   3   5   3        2.28       19.48     26.18 o
   5   5   3       91.61      118.25     38.25 o
   7   5   3     3272.72     3418.14    135.82 o
   9   5   3      123.09       82.46     47.78 o
  11   5   3      384.53      341.55     94.79 o
  13   5   3      252.78      197.82    112.15 o
  15   5   3      380.54      337.87    152.81 o
  17   5   3      886.26      688.25    199.60 o
  19   5   3       46.49      -27.23    115.37 o
 -18   6   3        0.54       30.33    107.66 o
 -16   6   3       45.85       86.09    103.77 o
 -14   6   3      297.77       99.79    112.66 o
 -12   6   3      103.60       95.42     95.67 o
 -10   6   3       74.20      100.45     88.13 o
  -8   6   3      861.84      989.94    178.63 o
  -6   6   3      666.59      632.36    113.55 o
  -4   6   3        4.25       39.80     40.40 o
  -2   6   3      169.26      224.48     49.36 o
   0   6   3      193.06      229.93     40.54 o
   2   6   3      708.56      759.59     64.08 o
   4   6   3      842.24      857.31     87.50 o
   6   6   3      103.16       90.71     48.51 o
   8   6   3       64.20       32.99     45.31 o
  10   6   3      123.62      104.29     66.95 o
  12   6   3       74.02       36.16     58.61 o
  14   6   3      141.95      213.51    113.77 o
  16   6   3      161.61       63.35    118.08 o
  18   6   3      139.00       20.19    101.37 o
 -17   7   3       10.01       -4.21    108.04 o
 -15   7   3        3.85      128.40    110.07 o
 -13   7   3       12.37      -33.02     82.88 o
 -11   7   3      272.50      166.82    124.97 o
  -9   7   3        0.26       78.30     82.36 o
  -7   7   3       17.38       -2.37     46.94 o
  -5   7   3      164.71      131.84     59.28 o
  -3   7   3     1175.22     1084.80    128.78 o
  -1   7   3     4402.49     4318.35    161.53 o
   1   7   3     1816.28     1933.92    142.53 o
   3   7   3      644.32      679.54     83.04 o
   5   7   3       50.84      102.10     46.68 o
   7   7   3       27.36       67.18     49.72 o
   9   7   3        0.13      -45.41     45.41 o
  11   7   3      135.62      195.52     83.95 o
  13   7   3        0.14       11.23     66.38 o
  15   7   3        0.05       21.80    110.75 o
  17   7   3       75.27       30.94    121.35 o
 -16   8   3        0.01      138.35    130.26 o
 -14   8   3      366.34      293.42    148.63 o
 -12   8   3        0.09      -19.91     66.31 o
 -10   8   3      162.08      156.99     90.56 o
  -8   8   3      163.97       59.75     69.25 o
  -6   8   3      219.27      208.32     75.63 o
  -4   8   3       57.89       29.93     64.06 o
  -2   8   3     1363.50     1082.43    165.87 o
   0   8   3     4919.09     4875.69    222.45 o
   2   8   3     1972.79     2010.08    159.63 o
   4   8   3      854.97      858.71    147.38 o
   6   8   3     1720.88     1540.86    158.36 o
   8   8   3      788.01      847.59    130.93 o
  10   8   3       99.59      201.81     82.08 o
  12   8   3        0.09      -17.24     60.80 o
  14   8   3      446.85      258.14    151.93 o
  16   8   3      141.96      223.43    162.38 o
 -15   9   3        0.12       62.83     90.10 o
 -13   9   3        5.87       63.08     88.57 o
 -11   9   3        0.61       20.31    114.98 o
  -9   9   3      180.77      223.00    106.95 o
  -7   9   3      197.98      229.18    100.72 o
  -5   9   3      133.40       93.61     74.03 o
  -3   9   3        3.83      -60.58     60.58 o
  -1   9   3       15.96       37.42     62.40 o
   1   9   3      265.19      456.40    110.36 o
   3   9   3      424.49      403.49    109.40 o
   5   9   3      266.83      216.45     86.62 o
   7   9   3      142.62      123.30     82.54 o
   9   9   3      536.03      485.35    155.12 o
  11   9   3      112.12      118.37     86.01 o
  13   9   3       11.22       17.20     89.59 o
  15   9   3        5.78      -87.15     92.95 o
 -12  10   3      275.22      276.88    131.85 o
 -10  10   3        0.00      -11.50     80.76 o
  -8  10   3       44.60       90.35     87.18 o
  -6  10   3       26.36      -62.18     68.87 o
  -4  10   3      562.23      405.74    123.48 o
  -2  10   3      544.36      483.70    130.36 o
   0  10   3      284.88      227.88    128.46 o
   2  10   3      440.91      277.51    127.72 o
   4  10   3      116.53       93.43     79.22 o
   6  10   3        0.21       55.55     68.34 o
   8  10   3      263.68      293.22    109.16 o
  10  10   3      553.36      662.60    182.29 o
  12  10   3      230.39      249.90    131.40 o
  -9  11   3        4.96      -81.13     89.27 o
  -7  11   3      276.85      137.45    100.33 o
  -5  11   3      100.03        9.89     85.33 o
  -3  11   3       44.89      -30.89     87.41 o
  -1  11   3       39.66        3.79     88.47 o
   1  11   3       83.47      161.89    124.07 o
   3  11   3      296.51      296.49    141.15 o
   5  11   3        9.71      155.86    147.63 o
   7  11   3       26.53        0.34     89.48 o
   9  11   3       76.85        4.87     89.63 o
  -4  12   3       52.83       38.74    121.69 o
  -2  12   3       24.98       90.99    137.92 o
   0  12   3      188.03      246.82    146.56 o
   2  12   3        7.21       80.76    111.25 o
   4  12   3       90.50      196.08    140.98 o
 -20   0   4     1022.13     1208.22    339.29 o
 -18   0   4      837.46      953.11    286.19 o
 -16   0   4     1820.60     2248.09    394.97 o
 -14   0   4      225.50      422.68    119.69 o
 -12   0   4        0.40       93.13     61.22 o
 -10   0   4     5762.03     5516.22    268.81 o
  -8   0   4     5456.18     5348.61    242.03 o
  -6   0   4    65093.95    68484.41    770.78 o
  -4   0   4    13025.41    13110.84    389.79 o
  -2   0   4    69104.20    66819.80    883.18 o
   0   0   4   111113.69   111468.20   3142.28 o
   2   0   4   109401.21   116843.69   1886.14 o
   4   0   4    20518.27    21268.80    542.60 o
   6   0   4      107.29       60.64     52.73 o
   8   0   4       41.78       -8.24     41.60 o
  10   0   4      138.98      196.47     80.02 o
  12   0   4     2241.74     2228.66    231.28 o
  14   0   4     3676.24     3533.27    269.04 o
  16   0   4     1214.96     1505.11    237.24 o
  18   0   4        0.17      154.10    115.25 o
  20   0   4      169.48      222.74    204.61 o
 -21   1   4      396.82      320.86    216.26 o
 -19   1   4      239.18      264.90    155.40 o
 -17   1   4     1242.82     1299.83    221.54 o
 -15   1   4     1358.79     1415.31    174.41 o
 -13   1   4      413.00      405.88     95.99 o
 -11   1   4     5122.52     5009.61    187.70 o
  -9   1   4    24000.38    24959.74    413.53 o
  -7   1   4     4889.69     5096.04    155.48 o
  -5   1   4     7858.61     7362.16    185.55 o
  -3   1   4       34.26       42.85     35.07 o
  -1   1   4      128.11      150.38     40.83 o
   1   1   4     1243.54     1175.68     71.32 o
   3   1   4      756.59      730.31     53.21 o
   5   1   4     1446.73     1572.75     69.17 o
   7   1   4     2263.20     2157.54     86.24 o
   9   1   4      716.61     1078.40    104.97 o
  11   1   4      231.56      275.33     65.29 o
  13   1   4     1329.02     1313.80    137.42 o
  15   1   4      241.44      338.67     86.04 o
  17   1   4     2086.89     2490.50    253.25 o
  19   1   4      196.41      469.27    156.99 o
  21   1   4      926.18     1117.70    244.48 o
 -20   2   4     1100.93      830.08    288.78 o
 -18   2   4     1861.01     1863.04    223.98 o
 -16   2   4     1194.75     1106.41    162.19 o
 -14   2   4     1417.07     1539.99    179.94 o
 -12   2   4     4471.42     4143.19    224.34 o
 -10   2   4      352.45      412.65     63.31 o
  -8   2   4     7245.50     7105.94    224.19 o
  -6   2   4    10326.79     9991.86    217.76 o
  -4   2   4       87.50      163.91     41.59 o
  -2   2   4     3492.20     3211.01    134.37 o
   0   2   4    10695.44    10532.31    316.26 o
   2   2   4    18905.38    18832.81    368.28 o
   4   2   4     1657.59     1629.75     66.56 o
   6   2   4       60.37       12.82     22.10 o
   8   2   4      853.47     1014.04     76.99 o
  10   2   4      284.03      139.31     48.52 o
  12   2   4     2269.55     2283.53    151.38 o
  14   2   4      603.97      594.48    121.02 o
  16   2   4     1983.72     2066.28    228.29 o
  18   2   4        0.04      -24.92     63.83 o
  20   2   4      461.19      646.62    207.88 o
 -21   3   4      539.08      396.26    233.10 o
 -19   3   4      199.94      313.24    141.01 o
 -17   3   4     3280.65     3458.76    366.21 o
 -15   3   4       34.33       43.80     80.28 o
 -13   3   4     2391.03     2532.91    203.76 o
 -11   3   4      342.38      296.26     79.73 o
  -9   3   4      716.14      835.78    108.03 o
  -7   3   4     2177.77     2271.21     88.00 o
  -5   3   4        1.72       19.74     21.07 o
  -3   3   4      610.06      583.81     67.54 o
  -1   3   4     1619.07     1702.29     78.09 o
   1   3   4     5753.91     5280.42    187.32 o
   3   3   4      155.85      288.24     41.43 o
   5   3   4     9051.84     8872.74    243.45 o
   7   3   4        0.23       34.60     27.10 o
   9   3   4      465.28      532.41     66.71 o
  11   3   4      254.60      277.13     53.45 o
  13   3   4     1188.10     1336.04    171.15 o
  15   3   4       62.90       74.58     63.20 o
  17   3   4     1941.26     1978.46    306.69 o
  19   3   4      425.39      512.89    166.89 o
  21   3   4      933.84      854.39    317.92 o
 -20   4   4      590.36      507.88    181.60 o
 -18   4   4      145.68      316.83    146.95 o
 -16   4   4       35.56       75.64     87.36 o
 -14   4   4      433.62      695.46    172.61 o
 -12   4   4      431.76      456.06    135.98 o
 -10   4   4     9900.44     9384.83    307.88 o
  -8   4   4     3904.00     3533.53    226.67 o
  -6   4   4     1852.97     1913.11    120.23 o
  -4   4   4       45.57       17.05     30.27 o
  -2   4   4      248.30      310.54     43.08 o
   0   4   4     4840.32     4757.37    131.68 o
   2   4   4      685.09      594.40     64.12 o
   4   4   4     2058.25     2214.30     98.45 o
   6   4   4      489.13      411.97     50.86 o
   8   4   4     7420.51     7638.38    241.69 o
  10   4   4     4309.58     4127.46    183.26 o
  12   4   4      927.69     1082.07    206.49 o
  14   4   4     1490.70     1511.67    245.57 o
  16   4   4     1154.30     1479.01    269.71 o
  18   4   4      426.15      445.85    162.42 o
  20   4   4      259.67      227.84    141.36 o
 -19   5   4      240.58      274.65    141.15 o
 -17   5   4      913.19      940.77    223.14 o
 -15   5   4      347.16      351.47    137.66 o
 -13   5   4      663.09      613.56    170.72 o
 -11   5   4      583.17      687.34    234.39 o
  -9   5   4     2565.50     2521.12    263.70 o
  -7   5   4     3597.45     3871.80    286.19 o
  -5   5   4      546.57      290.49     96.60 o
  -3   5   4      700.01      741.24     80.46 o
  -1   5   4     1503.88     1634.75     81.37 o
   1   5   4       82.52       72.85     28.93 o
   3   5   4      210.41      194.53     43.88 o
   5   5   4    11372.22    10754.54    237.92 o
   7   5   4       35.02       57.15     35.46 o
   9   5   4     1133.57     1007.67    115.75 o
  11   5   4      944.99      997.59    148.12 o
  13   5   4     2285.60     2628.62    319.54 o
  15   5   4       79.59      151.66    101.21 o
  17   5   4       28.80        7.05     97.41 o
  19   5   4      303.54      402.57    180.64 o
 -18   6   4       22.14      -46.40    103.42 o
 -16   6   4      732.50      850.88    222.12 o
 -14   6   4     1239.02     1608.33    268.74 o
 -12   6   4       94.82      178.89    140.51 o
 -10   6   4     4574.54     4518.71    336.49 o
  -8   6   4      640.21      853.63    174.03 o
  -6   6   4     3137.81     3284.29    251.72 o
  -4   6   4        0.79       18.43     43.35 o
  -2   6   4        2.70        5.93     32.44 o
   0   6   4      201.28      272.05     45.70 o
   2   6   4     3210.06     3203.92    115.73 o
   4   6   4      877.90      962.42     93.28 o
   6   6   4     1313.89     1176.18    124.50 o
   8   6   4      232.58      272.84     70.72 o
  10   6   4     1028.74     1035.43    156.61 o
  12   6   4      219.78      132.19     69.31 o
  14   6   4       39.63      108.19    114.70 o
  16   6   4      567.00      829.58    212.90 o
  18   6   4        0.36      -12.46    101.57 o
 -17   7   4      777.08     1029.70    248.11 o
 -15   7   4       78.37       56.33    108.05 o
 -13   7   4      332.59      338.75    132.50 o
 -11   7   4      687.31      638.22    176.97 o
  -9   7   4     2612.36     2233.66    283.42 o
  -7   7   4      582.62      655.15    160.66 o
  -5   7   4        0.81      -16.01     44.05 o
  -3   7   4     1898.68     1860.64    153.46 o
  -1   7   4       32.56       35.65     37.75 o
   1   7   4     1199.60     1424.03    134.11 o
   3   7   4     2071.08     1843.81    124.91 o
   5   7   4     5206.75     5138.34    222.87 o
   7   7   4       26.17       53.33     50.46 o
   9   7   4     2719.00     2674.99    198.77 o
  11   7   4      966.40      862.33    152.85 o
  13   7   4     2400.94     2585.16    427.34 o
  15   7   4      228.14      495.47    166.69 o
  17   7   4        0.68      -15.65    101.11 o
 -16   8   4      245.71      222.01    151.20 o
 -14   8   4      543.73      692.82    200.51 o
 -12   8   4      185.96      300.14    135.53 o
 -10   8   4      480.24      387.53    176.12 o
  -8   8   4      284.92      277.87    101.19 o
  -6   8   4     1284.54     1311.90    156.12 o
  -4   8   4     1115.10     1057.90    169.99 o
  -2   8   4      106.09      159.94     79.21 o
   0   8   4      838.37      958.22    129.34 o
   2   8   4     1516.67     1839.84    162.70 o
   4   8   4     2102.89     2059.45    246.12 o
   6   8   4     2502.74     2769.13    193.96 o
   8   8   4      138.02      103.85     62.03 o
  10   8   4      388.83      315.77    108.60 o
  12   8   4      224.92      261.29    104.73 o
  14   8   4      389.94      315.55    155.25 o
  16   8   4      471.60      733.14    225.32 o
 -13   9   4      299.94      339.61    133.61 o
 -11   9   4       46.26       -1.83     87.73 o
  -9   9   4      381.69      519.55    140.78 o
  -7   9   4      502.02      471.44    124.02 o
  -5   9   4      754.75      608.40    147.41 o
  -3   9   4      593.49      565.47    130.83 o
  -1   9   4     2445.20     2562.95    244.18 o
   1   9   4       29.63       45.30     79.11 o
   3   9   4     1019.47      935.04    159.90 o
   5   9   4       26.31       60.42     65.98 o
   7   9   4      937.17      786.33    154.39 o
   9   9   4     1110.72     1073.81    179.12 o
  11   9   4       34.59       52.62     79.67 o
  13   9   4     1181.05     1139.99    286.84 o
 -12  10   4      224.32       73.00    118.52 o
 -10  10   4      361.49      302.54    144.84 o
  -8  10   4       80.91      -61.58     95.18 o
  -6  10   4     1382.98     1361.79    214.15 o
  -4  10   4      128.43       58.74     83.02 o
  -2  10   4      187.87      279.32    112.59 o
   0  10   4       21.96      -18.74     84.08 o
   2  10   4      345.32      419.05    150.83 o
   4  10   4       11.46      -60.79     60.79 o
   6  10   4      655.02      704.40    156.72 o
   8  10   4       28.12       -1.17     68.42 o
  10  10   4       94.08      175.37    119.11 o
  12  10   4      185.36       98.35    178.71 o
  -9  11   4      116.18      -14.24    107.33 o
  -7  11   4      295.88      455.89    131.13 o
  -5  11   4      421.69      531.62    139.86 o
  -3  11   4      854.02      759.33    205.01 o
  -1  11   4      663.15      682.25    194.07 o
   1  11   4      854.42     1040.37    227.78 o
   3  11   4      545.22      612.10    184.53 o
   5  11   4      261.90        2.25    134.03 o
   7  11   4      173.54      233.15    111.94 o
   9  11   4      345.40      400.43    162.01 o
  -4  12   4      155.13      280.56    147.01 o
  -2  12   4     1113.86     1359.35    293.24 o
   0  12   4       54.59      -69.63     94.39 o
   2  12   4     1272.89     1406.41    313.39 o
   4  12   4       20.90        2.76     98.56 o
 -21   1   5        0.22      -89.92     89.92 o
 -19   1   5      115.97      240.66    202.02 o
 -17   1   5       61.98      110.51     90.83 o
 -15   1   5       66.09       81.96     55.56 o
 -13   1   5      265.93      233.29     70.47 o
 -11   1   5     3244.49     3124.08    152.86 o
  -9   1   5      223.89      245.43     54.46 o
  -7   1   5     1173.11     1223.69     90.63 o
  -5   1   5       20.60       70.83     34.15 o
  -3   1   5      530.32      513.53     82.44 o
  -1   1   5     2131.72     2040.62    105.82 o
   1   1   5     4404.77     4011.44    147.10 o
   3   1   5    13192.53    14072.36    249.31 o
   5   1   5     3751.34     3826.23    106.35 o
   7   1   5     3021.76     2879.27     96.40 o
   9   1   5     3282.76     3351.16    114.26 o
  11   1   5     2800.27     2871.51    161.21 o
  13   1   5      967.85      965.52    126.35 o
  15   1   5      182.73      123.78     67.25 o
  17   1   5       91.17      151.65     80.37 o
  19   1   5      160.43      153.92    120.35 o
  21   1   5      273.17      197.85    191.01 o
 -20   2   5      470.66      617.71    266.77 o
 -18   2   5      127.86       51.88     96.94 o
 -16   2   5      541.55      432.98    110.89 o
 -14   2   5       87.14      108.36     68.73 o
 -12   2   5     2868.25     2682.58    192.27 o
 -10   2   5       26.60       30.00     38.60 o
  -8   2   5      105.31      190.00     42.39 o
  -6   2   5      183.67      177.64     42.06 o
  -4   2   5     2196.10     2331.85    116.71 o
  -2   2   5     2425.22     2445.75    115.31 o
   0   2   5     3207.85     3242.35    137.34 o
   2   2   5     4303.52     4358.06    124.12 o
   4   2   5      474.60      398.44     43.08 o
   6   2   5      599.55      776.27     55.07 o
   8   2   5      100.33      127.79     39.14 o
  10   2   5      200.01      248.79     48.54 o
  12   2   5      315.85      350.94     78.12 o
  14   2   5      447.40      596.74    125.81 o
  16   2   5      409.52      460.79    159.08 o
  18   2   5      257.46      177.55     95.47 o
  20   2   5       68.78       91.04    121.26 o
 -21   3   5      308.40       33.67    143.74 o
 -19   3   5      223.25      209.24    127.80 o
 -17   3   5      579.95      593.79    174.91 o
 -15   3   5      575.74      738.16    170.97 o
 -13   3   5     1010.58     1130.24    153.82 o
 -11   3   5       49.13       57.80     56.97 o
  -9   3   5        0.47       41.71     38.18 o
  -7   3   5     5744.05     5620.59    153.49 o
  -5   3   5     4368.70     4247.63    154.21 o
  -3   3   5      890.96      864.72     85.72 o
  -1   3   5     1593.20     1594.07     93.33 o
   1   3   5      495.27      468.86     64.72 o
   3   3   5      437.45      505.28     52.49 o
   5   3   5       79.89      109.72     32.71 o
   7   3   5     1402.49     1489.69     78.06 o
   9   3   5      625.02      650.42     75.58 o
  11   3   5       28.21       83.41     49.78 o
  13   3   5     1167.80     1134.70    161.09 o
  15   3   5       14.38       77.11     70.06 o
  17   3   5       44.22       52.33     95.18 o
  19   3   5      288.09       90.44    125.64 o
 -20   4   5       84.44      242.10    152.11 o
 -18   4   5        0.14      136.46    111.62 o
 -16   4   5       70.98       76.83     98.28 o
 -14   4   5        3.26       50.98     79.11 o
 -12   4   5      322.95      587.87    158.49 o
 -10   4   5     1776.94     1605.10    221.70 o
  -8   4   5     1322.08     1333.36    127.87 o
  -6   4   5     3650.63     3794.82    146.13 o
  -4   4   5     2713.41     2546.98    128.42 o
  -2   4   5     5719.55     5807.03    150.11 o
   0   4   5      997.49     1130.00     93.01 o
   2   4   5      211.26      256.68     48.13 o
   4   4   5     6511.32     6582.24    155.47 o
   6   4   5     3958.56     4173.83    129.02 o
   8   4   5       33.36       53.51     29.46 o
  10   4   5      795.28      874.17    103.32 o
  12   4   5      102.95       36.26     87.68 o
  14   4   5      345.17      390.06    137.53 o
  16   4   5      183.90      132.69    106.06 o
  18   4   5       83.29      166.85    114.89 o
  20   4   5       59.77      -68.29     98.09 o
 -19   5   5      166.88      169.72    144.12 o
 -17   5   5       12.53      150.22    109.43 o
 -15   5   5      601.86      586.24    176.12 o
 -13   5   5      558.00      637.32    169.43 o
 -11   5   5       17.12       31.10     75.19 o
  -9   5   5     1675.53     1683.31    228.53 o
  -7   5   5        0.09       84.90     56.27 o
  -5   5   5      744.03      907.76     93.30 o
  -3   5   5     3249.47     3452.74    147.27 o
  -1   5   5     1458.19     1583.76     91.16 o
   1   5   5        0.02      -18.03     29.04 o
   3   5   5     3693.74     3502.79    138.12 o
   5   5   5      592.47      597.77     72.71 o
   7   5   5      854.82     1019.45     82.19 o
   9   5   5      645.63      746.21    101.16 o
  11   5   5     1351.61     1330.27    168.90 o
  13   5   5     1558.07     1498.07    252.21 o
  15   5   5       57.83      138.47    112.83 o
  17   5   5       24.38       -9.39     96.94 o
  19   5   5      117.63      176.33    167.54 o
 -18   6   5      435.16      381.77    169.07 o
 -16   6   5       47.23       88.37    114.68 o
 -14   6   5        9.16       82.60     93.35 o
 -12   6   5      540.77      425.19    136.25 o
 -10   6   5       74.72       11.35     73.91 o
  -8   6   5     1003.92     1050.80    195.86 o
  -6   6   5      328.42      382.23    107.02 o
  -4   6   5      502.55      495.23    102.19 o
  -2   6   5      181.73      184.63     49.83 o
   0   6   5      525.62      565.47     63.73 o
   2   6   5       26.33       49.79     29.96 o
   4   6   5       18.39       52.95     36.05 o
   6   6   5      700.53      671.96     83.21 o
   8   6   5      208.93      232.43     69.79 o
  10   6   5      332.55      239.04     87.60 o
  12   6   5      397.40      427.34    153.17 o
  14   6   5      180.57       25.62     90.16 o
  16   6   5        4.18      -74.84     74.84 o
  18   6   5      114.45       66.10    205.90 o
 -17   7   5        6.20      -23.94    100.19 o
 -15   7   5       17.38       73.89     93.02 o
 -13   7   5       32.16       63.23     97.04 o
 -11   7   5      155.99      282.28    130.43 o
  -9   7   5        3.22       37.55     90.65 o
  -7   7   5      231.92      295.47    118.87 o
  -5   7   5     4525.39     4325.39    421.25 o
  -3   7   5      569.22      603.59     98.30 o
  -1   7   5      483.38      551.32     74.87 o
   1   7   5      274.07      273.83     73.95 o
   3   7   5       20.78       12.06     38.97 o
   5   7   5       67.24       58.72     47.80 o
   7   7   5      119.22      127.17     59.16 o
   9   7   5        0.35       50.51     60.94 o
  11   7   5      126.45       97.52     71.71 o
  13   7   5      150.05      256.74    136.23 o
  15   7   5      142.57      224.38    149.33 o
  17   7   5      222.96      377.74    176.41 o
 -16   8   5       35.37      201.86    181.30 o
 -14   8   5      138.17      159.30    124.24 o
 -12   8   5        9.45      -59.16     87.82 o
 -10   8   5      112.77       54.33     96.46 o
  -8   8   5      481.87      536.36    164.63 o
  -6   8   5       51.84       76.58     63.72 o
  -4   8   5      963.72      993.16    135.07 o
  -2   8   5     4391.71     4032.48    379.12 o
   0   8   5       35.52      104.86     63.25 o
   2   8   5     1248.69     1183.96    134.94 o
   4   8   5     4091.23     3858.19    247.36 o
   6   8   5      216.06      122.65     86.54 o
   8   8   5        6.68       34.42     57.86 o
  10   8   5      342.78      210.47     90.85 o
  12   8   5      340.05      275.49    146.50 o
  14   8   5        4.98        7.72    112.46 o
  16   8   5        0.01      -26.16    128.04 o
 -13   9   5       93.43      212.20    108.87 o
 -11   9   5       38.63       41.33     83.34 o
  -9   9   5        0.05       23.08     78.38 o
  -7   9   5        5.58       93.43     99.56 o
  -5   9   5      298.56      255.93     97.98 o
  -3   9   5        0.25       70.52     82.18 o
  -1   9   5      459.99      466.66    117.27 o
   1   9   5      274.34      323.91    103.33 o
   3   9   5      208.43      271.28     91.79 o
   5   9   5      236.81      193.97     92.35 o
   7   9   5        3.26        4.55    117.67 o
   9   9   5      411.94      259.45    130.48 o
  11   9   5        6.04      -39.91     70.95 o
  13   9   5        7.75      -30.26    102.25 o
 -12  10   5        8.72     -103.60    103.60 o
 -10  10   5        0.93      184.36    134.30 o
  -8  10   5       18.87       12.47    171.59 o
  -6  10   5        2.88      137.41     99.78 o
  -4  10   5     1287.19     1317.34    204.28 o
  -2  10   5        5.13       22.05     71.19 o
   0  10   5       66.02       41.48     97.43 o
   2  10   5      280.18      428.19    153.29 o
   4  10   5        9.05        7.61     70.61 o
   6  10   5        0.53       12.57     72.31 o
   8  10   5      172.78      192.37    102.69 o
  10  10   5        4.43        3.87    115.25 o
  12  10   5      416.26      534.83    269.36 o
  -9  11   5        6.32      -88.24     88.24 o
  -7  11   5      360.56      202.62    135.31 o
  -5  11   5        3.49       43.69     82.76 o
  -3  11   5      162.62      339.32    125.86 o
  -1  11   5      177.67      219.62    137.89 o
   1  11   5        8.04       99.19    109.19 o
   3  11   5       61.03      178.50    117.95 o
   5  11   5       35.11      108.94    112.29 o
   7  11   5        1.34       44.50     94.84 o
   9  11   5      137.58       81.96    102.66 o
  -2  12   5       10.00      -57.65    112.02 o
   0  12   5       27.22      -99.82     99.82 o
   2  12   5        1.56       21.43    104.46 o
 -20   0   6     1315.55     1285.92    371.66 o
 -18   0   6       17.40       86.76    117.84 o
 -16   0   6       73.09      116.55    124.32 o
 -14   0   6     2445.80     2448.32    320.51 o
 -12   0   6      298.25      228.58     90.65 o
 -10   0   6     3954.24     4254.03    486.91 o
  -8   0   6      418.09      478.64     97.96 o
  -6   0   6    52345.29    55460.82    771.02 o
  -4   0   6      310.29      139.86     85.47 o
  -2   0   6     1428.08     1410.24    169.64 o
   0   0   6      702.41      550.30     94.26 o
   2   0   6       35.88       55.23     57.60 o
   4   0   6     2724.13     2925.67    181.97 o
   6   0   6        0.63      -41.08     41.08 o
   8   0   6       86.45       45.91     86.12 o
  10   0   6     3326.13     3605.96    253.90 o
  12   0   6      554.27      643.21    141.42 o
  14   0   6     3359.73     2960.09    296.68 o
  16   0   6      352.88      456.65    144.93 o
  18   0   6      124.81       85.47    152.81 o
  20   0   6       13.46     -106.19    106.19 o
 -21   1   6      114.83      278.42    194.25 o
 -19   1   6      558.99      865.19    208.32 o
 -17   1   6        0.80       25.09     85.58 o
 -15   1   6      269.19      312.25     93.15 o
 -13   1   6     1669.34     1778.10    182.80 o
 -11   1   6       63.84       75.76     43.73 o
  -9   1   6     6506.63     6167.96    202.13 o
  -7   1   6     1010.84      864.58     86.89 o
  -5   1   6     2909.77     2791.74    163.66 o
  -3   1   6      115.69      184.79     65.82 o
  -1   1   6     3658.26     3539.07    148.36 o
   1   1   6    29247.59    32136.04    443.80 o
   3   1   6    22027.96    22432.39    337.71 o
   5   1   6     1739.41     1644.43    111.62 o
   7   1   6     2390.71     2220.91     84.62 o
   9   1   6      519.98      436.71     78.51 o
  11   1   6     1257.20     1189.17    129.50 o
  13   1   6     4758.65     4358.12    214.73 o
  15   1   6     1177.36     1345.08    160.72 o
  17   1   6     5148.35     5036.92    312.48 o
  19   1   6      108.32      141.15    208.49 o
  21   1   6       64.12      183.96    115.23 o
 -20   2   6     1810.11     1612.25    413.10 o
 -18   2   6       82.53       47.91    132.09 o
 -16   2   6     1566.01     1673.03    203.33 o
 -14   2   6      567.51      488.03    109.32 o
 -12   2   6     2496.66     2275.30    188.87 o
 -10   2   6      623.95      784.83     90.27 o
  -8   2   6       99.27       79.73     34.49 o
  -6   2   6     8132.71     8293.18    207.23 o
  -4   2   6      354.06      356.09     64.04 o
  -2   2   6      163.19      130.83     45.57 o
   0   2   6     7882.50     7967.10    225.22 o
   2   2   6       18.76       76.74     39.31 o
   4   2   6       95.38       89.69     27.90 o
   6   2   6       12.99       35.07     23.16 o
   8   2   6       94.58      107.23     36.36 o
  10   2   6     1205.51     1384.15    132.09 o
  12   2   6      235.67      288.94     75.58 o
  14   2   6     2924.03     2868.77    249.27 o
  16   2   6      231.77      178.68    126.37 o
  18   2   6      492.66      487.48    134.43 o
  20   2   6      197.89      307.89    213.02 o
 -19   3   6     1308.98     1615.15    286.26 o
 -17   3   6      748.92      823.16    200.04 o
 -15   3   6      352.73      255.80    118.11 o
 -13   3   6      421.50      448.18    101.52 o
 -11   3   6     3602.09     3205.36    198.29 o
  -9   3   6     2761.67     2665.36    195.11 o
  -7   3   6      949.38      998.47     83.94 o
  -5   3   6      188.26      102.52     41.10 o
  -3   3   6      100.20      119.29     45.43 o
  -1   3   6     1100.75      943.47     95.55 o
   1   3   6     2203.66     2281.13    115.56 o
   3   3   6    14025.58    13811.02    244.55 o
   5   3   6      523.64      538.88     62.26 o
   7   3   6     4223.91     4045.02    122.20 o
   9   3   6      277.57      266.69     54.09 o
  11   3   6      804.69      721.63    104.40 o
  13   3   6     4004.89     4063.23    333.52 o
  15   3   6      108.03       49.46     73.67 o
  17   3   6     3896.59     3895.99    413.95 o
  19   3   6       11.44       -7.35    106.72 o
 -20   4   6      482.52      597.31    197.11 o
 -18   4   6       67.54      -18.05     76.61 o
 -16   4   6      119.80      226.19    140.51 o
 -14   4   6      627.55      857.24    200.72 o
 -12   4   6     2477.03     2019.25    269.58 o
 -10   4   6      155.99      163.60     87.42 o
  -8   4   6     3572.98     3393.58    183.13 o
  -6   4   6       58.25       72.63     33.64 o
  -4   4   6      463.03      493.97     76.80 o
  -2   4   6      144.65      380.57     59.20 o
   0   4   6     2943.30     2827.79    131.59 o
   2   4   6      211.30      173.38     41.43 o
   4   4   6     1123.86     1285.10     84.54 o
   6   4   6     8203.26     7986.61    182.16 o
   8   4   6        6.41       27.97     30.26 o
  10   4   6     2558.58     2672.37    162.49 o
  12   4   6      262.76      298.02     91.24 o
  14   4   6     2892.87     2994.73    345.90 o
  16   4   6      164.52      121.07    104.60 o
  18   4   6      773.49      531.48    186.75 o
  20   4   6      312.09      184.03    156.39 o
 -19   5   6      143.29       92.18    133.75 o
 -17   5   6     1209.81     1349.28    258.08 o
 -15   5   6      203.83      157.88    100.11 o
 -13   5   6      285.80      272.42    119.79 o
 -11   5   6     2122.40     2147.11    286.19 o
  -9   5   6     4597.65     4543.31    319.09 o
  -7   5   6      175.33      124.12     72.08 o
  -5   5   6     1153.65     1190.06    180.35 o
  -3   5   6     2411.63     2367.71    146.28 o
  -1   5   6      651.14      710.45     75.55 o
   1   5   6     1624.34     1598.20    104.99 o
   3   5   6     4476.37     4074.50    152.89 o
   5   5   6     1127.71     1205.76    101.32 o
   7   5   6     2133.86     2079.20    107.96 o
   9   5   6       86.82       65.08     55.79 o
  11   5   6     4545.32     4325.75    338.34 o
  13   5   6       96.09       49.56     96.48 o
  15   5   6      206.08      136.98    137.92 o
  17   5   6       15.17        6.06     98.01 o
  19   5   6      535.75      435.50    191.19 o
 -18   6   6      137.84      304.28    162.37 o
 -16   6   6      109.63      211.33    127.24 o
 -14   6   6     1088.25     1231.48    240.23 o
 -12   6   6      881.17      977.06    213.78 o
 -10   6   6       15.34        9.04     91.30 o
  -8   6   6     7560.10     7092.46    405.99 o
  -6   6   6       28.59       -5.49     61.51 o
  -4   6   6      457.15      501.61    124.75 o
  -2   6   6      433.47      406.84     74.30 o
   0   6   6     1784.74     1965.78    113.03 o
   2   6   6     3089.48     2999.18    123.79 o
   4   6   6     6519.07     5931.81    198.60 o
   6   6   6     3608.74     3643.41    160.74 o
   8   6   6     1450.25     1291.51    136.64 o
  10   6   6      111.31      234.08     82.84 o
  12   6   6       22.00       19.77     89.19 o
  14   6   6      782.83      861.69    215.17 o
  16   6   6     1684.48     1710.14    298.53 o
  18   6   6       69.41      226.62    165.57 o
 -17   7   6      765.94     1018.93    259.88 o
 -15   7   6      622.62      693.16    191.29 o
 -13   7   6      311.97      242.32    121.62 o
 -11   7   6      585.16      488.72    279.72 o
  -9   7   6      353.85      288.90    129.94 o
  -7   7   6      104.00      113.63     89.28 o
  -5   7   6      927.67     1017.65    187.84 o
  -3   7   6       13.51      -18.85     44.99 o
  -1   7   6     2275.78     2343.31    139.89 o
   1   7   6       68.67       71.82     52.46 o
   3   7   6     1247.59     1321.39    128.54 o
   5   7   6     3452.28     3415.24    187.31 o
   7   7   6       81.74      -43.84     62.67 o
   9   7   6      116.68      105.94     70.68 o
  11   7   6     1829.08     1959.86    294.51 o
  13   7   6       40.85      198.45    128.06 o
  15   7   6      445.25      405.00    167.94 o
  17   7   6      177.57      414.21    187.99 o
 -16   8   6      250.36      457.91    185.31 o
 -14   8   6        1.30      -21.72     95.02 o
 -12   8   6      508.52      477.85    335.40 o
 -10   8   6      269.06      289.24    137.48 o
  -8   8   6      938.78     1137.08    225.12 o
  -6   8   6       23.99       37.64     64.99 o
  -4   8   6        0.56      -24.97     47.31 o
  -2   8   6       45.68       87.30     72.22 o
   0   8   6        2.81        1.21     64.78 o
   2   8   6     5527.90     5398.79    244.11 o
   4   8   6     1362.16     1306.89    176.87 o
   6   8   6     2529.24     2556.67    200.50 o
   8   8   6       45.28       82.79     67.82 o
  10   8   6      670.83      766.04    177.20 o
  12   8   6        9.01       21.64    102.07 o
  14   8   6     2321.06     2416.95    360.00 o
 -13   9   6        4.21      -43.17     98.28 o
 -11   9   6      219.79      342.14    156.29 o
  -9   9   6      890.96      916.04    175.32 o
  -7   9   6       84.55       98.58    115.22 o
  -5   9   6     1573.81     1660.12    223.81 o
  -3   9   6       13.17      -39.31     65.55 o
  -1   9   6      718.82      869.61    164.62 o
   1   9   6      760.17      718.55    142.52 o
   3   9   6       17.87      -17.23     69.08 o
   5   9   6      828.08      710.19    153.15 o
   7   9   6        5.96      -48.71     71.28 o
   9   9   6      163.40      120.32    127.56 o
  11   9   6      138.58      210.01    139.21 o
  13   9   6      549.41      510.25    225.33 o
 -10  10   6        8.60      165.70    126.61 o
  -8  10   6      494.98      708.38    210.99 o
  -6  10   6       73.21      216.91    131.11 o
  -4  10   6      605.08      693.77    160.24 o
  -2  10   6        8.96       46.36     78.55 o
   0  10   6      905.43      626.51    197.32 o
   2  10   6     1690.11     1836.78    298.66 o
   4  10   6        0.49       33.08     85.63 o
   6  10   6      615.98      740.91    153.50 o
   8  10   6        8.87      -61.45     92.54 o
  10  10   6      964.86      809.31    213.93 o
  -7  11   6       43.23       98.68    128.06 o
  -5  11   6      578.24      339.07    123.20 o
  -3  11   6       24.64        7.85     89.18 o
  -1  11   6      723.36      934.01    223.38 o
   1  11   6       22.88      -34.90     86.53 o
   3  11   6      706.55      938.39    228.06 o
   5  11   6       48.45      121.52    111.19 o
   7  11   6        3.84        8.32    130.15 o
   0  12   6     1024.35      954.40    240.27 o
 -21   1   7       54.75      -85.47    125.61 o
 -19   1   7       79.09      107.95    109.43 o
 -17   1   7       51.01       45.73     82.84 o
 -15   1   7     1289.22     1220.48    176.31 o
 -13   1   7       63.07       93.53     57.43 o
 -11   1   7      802.52      878.29    101.84 o
  -9   1   7      386.90      586.01     80.38 o
  -7   1   7      715.62      803.79     89.67 o
  -5   1   7     2415.70     2303.98    137.34 o
  -3   1   7      534.21      748.54    110.75 o
  -1   1   7     3876.58     3806.46    164.54 o
   1   1   7     3259.11     3587.93    165.18 o
   3   1   7     3358.87     4043.18    157.10 o
   5   1   7     4718.12     4597.99    273.27 o
   7   1   7     6881.56     7076.65    230.01 o
   9   1   7     1403.03     1462.15    134.79 o
  11   1   7      166.23      197.15     61.81 o
  13   1   7      212.02      214.86     72.04 o
  15   1   7       88.22      106.24     65.73 o
  17   1   7      390.74      405.14    123.93 o
  19   1   7       35.58      -71.31     71.31 o
 -20   2   7      103.20      221.44    185.18 o
 -18   2   7      627.60      622.89    256.41 o
 -16   2   7      809.17      614.87    125.41 o
 -14   2   7       12.37      150.41     69.97 o
 -12   2   7      463.77      464.25    102.72 o
 -10   2   7      176.65      151.57     49.77 o
  -8   2   7      696.13      800.75     89.61 o
  -6   2   7       29.11       21.90     35.75 o
  -4   2   7      442.80      352.17     69.97 o
  -2   2   7     1681.19     1765.98    141.23 o
   0   2   7      234.41      326.36     69.11 o
   2   2   7     7551.02     8452.40    298.50 o
   4   2   7      443.54      308.19     63.36 o
   6   2   7     8777.47     8798.60    206.36 o
   8   2   7     1057.00     1113.45     84.98 o
  10   2   7        1.09       -0.10     45.11 o
  12   2   7       15.50       54.99     53.07 o
  14   2   7     1475.47     1617.24    168.18 o
  16   2   7      124.35       68.90     83.07 o
  18   2   7      141.68      222.07    104.09 o
  20   2   7      282.53      187.01    147.63 o
 -19   3   7        4.31      213.67    177.41 o
 -17   3   7       39.31       44.41     99.01 o
 -15   3   7      188.80      193.81    120.61 o
 -13   3   7       90.60       46.24     65.20 o
 -11   3   7     2082.22     2080.22    180.02 o
  -9   3   7      554.22      608.73    104.90 o
  -7   3   7      485.27      478.03     68.75 o
  -5   3   7        8.42       -2.15     31.04 o
  -3   3   7      312.08      316.60     82.45 o
  -1   3   7     1253.98     1438.81    122.42 o
   1   3   7       76.40      158.85     54.44 o
   3   3   7     1524.97     1621.39    100.77 o
   5   3   7      284.71      274.49     44.17 o
   7   3   7      393.76      439.42     52.60 o
   9   3   7     1673.68     1735.86    145.32 o
  11   3   7       39.85       43.16     51.14 o
  13   3   7       11.54       64.05     63.58 o
  15   3   7        0.41      -18.44     66.41 o
  17   3   7      679.55      972.11    312.74 o
  19   3   7      115.86      186.73    133.18 o
 -20   4   7        3.38       18.29    134.03 o
 -18   4   7        0.72       26.00     94.32 o
 -16   4   7      113.80      146.80    105.64 o
 -14   4   7      382.10      441.08    147.35 o
 -12   4   7     1261.25     1111.72    210.19 o
 -10   4   7        2.58       10.46     57.84 o
  -8   4   7      915.12     1069.96    129.38 o
  -6   4   7      234.73      256.47     73.85 o
  -4   4   7      377.03      312.50     65.14 o
  -2   4   7      566.24      639.89     77.85 o
   0   4   7     9316.07     9128.82    370.09 o
   2   4   7     4000.49     4249.41    171.61 o
   4   4   7     1115.94     1241.61     87.36 o
   6   4   7      615.12      815.87     75.83 o
   8   4   7      466.14      709.03     84.10 o
  10   4   7       51.25       60.22     54.63 o
  12   4   7      203.51      128.87     79.66 o
  14   4   7       65.55      -34.23     99.19 o
  16   4   7       16.11      -37.18    156.69 o
  18   4   7      725.39      819.31    268.71 o
 -19   5   7       13.38      153.43    126.66 o
 -17   5   7       27.53       -9.89     99.27 o
 -15   5   7       86.84      122.01    116.43 o
 -13   5   7      594.65      615.30    171.68 o
 -11   5   7        7.15       56.58     77.69 o
  -9   5   7     2037.55     2008.38    257.27 o
  -7   5   7       97.75       95.66     69.97 o
  -5   5   7        1.82       37.75     58.92 o
  -3   5   7       38.87      -35.29     35.29 o
  -1   5   7     1290.52     1415.40    103.06 o
   1   5   7      397.72      417.28     75.28 o
   3   5   7       81.44      111.37     41.97 o
   5   5   7      179.78      277.31     57.03 o
   7   5   7     1510.11     1646.82    106.38 o
   9   5   7      870.10      843.74    132.53 o
  11   5   7      765.92     1009.21    210.56 o
  13   5   7       78.60      119.26     99.50 o
  15   5   7      406.82      599.28    175.80 o
  17   5   7       31.46      -93.52     93.52 o
 -18   6   7       33.45      -69.92    109.80 o
 -16   6   7        0.12       71.31     98.94 o
 -14   6   7        3.10        8.58     87.39 o
 -12   6   7     1216.54     1180.57    247.34 o
 -10   6   7        4.04       -9.33     67.74 o
  -8   6   7      534.60      511.62    148.39 o
  -6   6   7        0.00       37.90     66.86 o
  -4   6   7      262.93      231.87     97.52 o
  -2   6   7      204.47      171.78     57.22 o
   0   6   7      562.77      594.33     72.28 o
   2   6   7      250.23      255.81     58.12 o
   4   6   7      951.42      861.55     97.13 o
   6   6   7     1181.91     1092.32    125.16 o
   8   6   7      472.64      520.62    112.19 o
  10   6   7      172.78      221.10    103.60 o
  12   6   7        2.45      117.96     89.56 o
  14   6   7       56.49      -77.63    123.02 o
  16   6   7        6.01      -18.83    100.48 o
  18   6   7       72.23      -43.00    133.75 o
 -17   7   7       78.26      104.31    146.33 o
 -15   7   7        1.32       32.82     86.16 o
 -13   7   7        3.63       35.82     96.10 o
 -11   7   7       55.79      110.81     97.66 o
  -9   7   7     1699.29     1557.99    253.19 o
  -7   7   7      871.88      729.21    170.77 o
  -5   7   7      550.89      539.80    150.42 o
  -3   7   7     2143.51     1984.99    196.62 o
  -1   7   7       10.11      -16.21     33.10 o
   1   7   7        0.38      -36.35     42.13 o
   3   7   7      437.41      384.11     74.73 o
   5   7   7      356.92      432.53     75.03 o
   7   7   7      437.77      504.20     94.81 o
   9   7   7      167.64      128.51     75.36 o
  11   7   7        0.03      -15.80     89.68 o
  13   7   7        0.84       56.22    111.92 o
  15   7   7       95.95      250.29    145.04 o
 -14   8   7       50.53       -2.82     83.60 o
 -12   8   7      170.78      269.36    156.58 o
 -10   8   7      175.98      104.45    148.92 o
  -8   8   7      174.62       69.95     94.46 o
  -6   8   7     1336.94     1411.52    235.88 o
  -4   8   7      169.69       98.52     63.32 o
  -2   8   7     1244.34     1144.41    180.41 o
   0   8   7     2850.46     3063.26    244.07 o
   2   8   7      113.71      138.15     70.91 o
   4   8   7      248.88      263.78     97.96 o
   6   8   7      708.72      600.96    110.61 o
   8   8   7      335.79      320.46    102.46 o
  10   8   7       64.18       -2.21    104.69 o
  12   8   7      320.51      450.53    162.71 o
  14   8   7      201.21      267.94    229.86 o
 -13   9   7       34.18      -33.61    226.62 o
 -11   9   7       29.84      -71.47     99.78 o
  -9   9   7      223.22      367.24    162.60 o
  -7   9   7      110.92      160.41    116.93 o
  -5   9   7        0.23       27.16     95.51 o
  -3   9   7      234.62      181.01     85.00 o
  -1   9   7       23.23       38.62     74.20 o
   1   9   7      289.20      425.11    121.54 o
   3   9   7      503.21      425.32    114.74 o
   5   9   7       95.66       98.62     78.74 o
   7   9   7       28.51       19.91     85.22 o
   9   9   7       97.30      180.00    105.17 o
  11   9   7        0.89       -3.81    112.10 o
  13   9   7      255.63      171.21    135.29 o
 -10  10   7       17.25       24.40    103.42 o
  -8  10   7      500.68      681.81    196.87 o
  -6  10   7       53.23      -25.73    120.43 o
  -4  10   7        7.29       75.81     95.23 o
  -2  10   7      126.34      116.09     94.83 o
   0  10   7       42.35       26.53     97.66 o
   2  10   7      211.44      134.95    120.29 o
   4  10   7      101.19       61.77     94.51 o
   6  10   7       60.96      119.79     87.26 o
   8  10   7      169.66      288.78    148.21 o
  10  10   7      363.88      187.77    190.36 o
  -7  11   7       21.06       14.68    116.75 o
  -5  11   7        0.02       41.15     92.21 o
  -3  11   7        0.49       18.69     90.52 o
  -1  11   7      238.02      486.43    174.71 o
   1  11   7      171.83      -93.28     93.28 o
   3  11   7       20.20       70.24    165.76 o
   5  11   7       73.27      117.58    112.95 o
   7  11   7       62.14      367.21    144.20 o
 -20   0   8      214.65      152.81    157.99 o
 -18   0   8     1071.17     1200.45    341.88 o
 -16   0   8        9.73      160.58    146.33 o
 -14   0   8      555.96      696.70    236.98 o
 -12   0   8       28.97      -38.46     55.26 o
 -10   0   8     1532.93     1677.38    195.99 o
  -8   0   8       86.55       55.32     53.33 o
  -6   0   8     6042.46     6082.10    287.25 o
  -4   0   8     6098.79     5927.13    378.13 o
  -2   0   8      195.03      257.70    113.96 o
   0   0   8    19691.24    19616.06    938.21 o
   2   0   8     4099.20     4222.13    233.31 o
   4   0   8    25366.97    27302.11    861.16 o
   6   0   8     4052.60     4082.06    357.42 o
   8   0   8     1167.12     1424.61    192.29 o
  10   0   8     1256.54     1202.09    189.28 o
  12   0   8     2078.50     2010.48    252.24 o
  14   0   8     1175.03     1130.06    212.90 o
  16   0   8        4.64      -38.57    103.60 o
  18   0   8     1950.07     2270.10    453.24 o
  20   0   8      151.72      255.11    224.03 o
 -19   1   8       74.82      241.04    139.21 o
 -17   1   8      349.48      332.07    124.44 o
 -15   1   8       12.48       38.90     55.46 o
 -13   1   8      488.07      469.14    107.23 o
 -11   1   8     2492.43     2563.39    154.82 o
  -9   1   8        1.21       38.10     36.67 o
  -7   1   8     4205.16     3981.38    167.44 o
  -5   1   8     7363.11     7652.88    305.18 o
  -3   1   8     5446.25     4992.15    244.25 o
  -1   1   8      715.40      616.97     91.28 o
   1   1   8     9129.96     9491.19    306.51 o
   3   1   8     5236.13     5637.11    195.56 o
   5   1   8        2.83       43.08     39.55 o
   7   1   8        8.07        3.98     37.80 o
   9   1   8        1.12       61.44     45.74 o
  11   1   8      680.24      659.09    104.75 o
  13   1   8      278.59      314.05     86.99 o
  15   1   8     1237.33     1392.96    169.62 o
  17   1   8       49.85      110.46    107.66 o
  19   1   8        0.34       67.75     95.62 o
 -20   2   8      570.48      516.70    235.69 o
 -18   2   8     1003.61     1337.72    370.36 o
 -16   2   8      278.06      330.10    103.48 o
 -14   2   8      507.96      580.44    115.24 o
 -12   2   8      140.58       61.33     55.79 o
 -10   2   8       89.41      120.67     59.82 o
  -8   2   8     2202.62     2001.83    128.66 o
  -6   2   8      555.82      682.76    116.37 o
  -4   2   8    11615.96    10721.67    358.23 o
  -2   2   8     5341.67     5375.53    234.43 o
   0   2   8     8967.37     8930.89    342.94 o
   2   2   8     2209.94     2500.39    131.20 o
   4   2   8     5330.47     5063.19    190.84 o
   6   2   8     3681.54     3473.66    119.91 o
   8   2   8     2971.15     2910.63    164.41 o
  10   2   8     2429.00     2516.35    175.40 o
  12   2   8     3163.90     3288.19    234.39 o
  14   2   8     1816.45     2063.92    231.17 o
  16   2   8        9.76      -15.53     67.38 o
  18   2   8      448.64      488.13    135.01 o
  20   2   8       68.66      130.65    118.71 o
 -19   3   8      819.21      585.33    266.77 o
 -17   3   8       93.95      138.44    119.27 o
 -15   3   8      716.97      937.43    200.95 o
 -13   3   8       89.44       67.93     66.14 o
 -11   3   8      464.75      563.24    112.55 o
  -9   3   8      120.16      176.25     64.40 o
  -7   3   8      390.84      317.67     61.01 o
  -5   3   8       12.18       21.38     40.11 o
  -3   3   8      952.82     1441.94    147.32 o
  -1   3   8     3364.24     3347.94    212.77 o
   1   3   8     8355.20     8436.50    276.25 o
   3   3   8    15371.44    16098.86    335.26 o
   5   3   8       58.00       79.37     33.53 o
   7   3   8      146.42      173.76     50.72 o
   9   3   8      100.05      167.92     64.73 o
  11   3   8     1404.38     1573.34    153.83 o
  13   3   8      641.09      568.15    170.54 o
  15   3   8     1800.08     1741.03    214.80 o
  17   3   8      265.38      305.29    156.03 o
  19   3   8     1261.64     1204.25    324.39 o
 -18   4   8       80.79       39.03    124.32 o
 -16   4   8      341.28      425.53    141.86 o
 -14   4   8       41.48      207.39    101.59 o
 -12   4   8       79.77      120.81     86.99 o
 -10   4   8     4865.92     4475.18    327.31 o
  -8   4   8     1317.02     1390.93    188.35 o
  -6   4   8        7.55       33.69     40.92 o
  -4   4   8      505.63      458.30     84.81 o
  -2   4   8     1889.59     1937.09    137.24 o
   0   4   8      639.74      629.28    121.46 o
   2   4   8     4175.79     4149.14    177.15 o
   4   4   8     1741.77     1733.18    102.19 o
   6   4   8     3721.25     3739.23    133.91 o
   8   4   8     3848.47     3686.02    158.08 o
  10   4   8     1127.62     1344.39    144.82 o
  12   4   8     1329.88     1223.61    173.03 o
  14   4   8     3015.10     2897.28    351.51 o
  16   4   8       10.90       73.76    103.93 o
  18   4   8      389.63      444.86    182.84 o
 -17   5   8       60.79      189.46    159.93 o
 -15   5   8      978.63     1134.12    237.24 o
 -13   5   8       12.35      131.67     92.57 o
 -11   5   8      309.90      325.30    128.53 o
  -9   5   8        4.23       49.60     99.71 o
  -7   5   8     3411.72     3724.09    285.16 o
  -5   5   8        3.13      -11.32     56.68 o
  -3   5   8       21.58      121.37     88.06 o
  -1   5   8      415.66      517.01     91.82 o
   1   5   8      618.70      714.02     98.64 o
   3   5   8     6222.20     6012.82    197.66 o
   5   5   8      601.65      618.55     82.66 o
   7   5   8     8789.74     8727.66    304.14 o
   9   5   8     1724.33     1747.85    190.86 o
  11   5   8     2417.96     2625.57    324.74 o
  13   5   8      470.34      564.43    170.50 o
  15   5   8       10.63        6.96    105.29 o
  17   5   8      898.08     1104.87    260.12 o
 -16   6   8      233.82      328.64    147.39 o
 -14   6   8       13.92       31.15     86.08 o
 -12   6   8     3038.16     3302.87    361.21 o
 -10   6   8     1329.74     1399.27    243.35 o
  -8   6   8     1872.56     1744.39    256.31 o
  -6   6   8        3.40      -48.94     66.47 o
  -4   6   8      334.31      411.88    154.10 o
  -2   6   8      112.54      160.13     68.14 o
   0   6   8     7286.23     7015.21    263.69 o
   2   6   8      371.94      442.69     75.15 o
   4   6   8     8190.66     7776.45    238.49 o
   6   6   8      243.88      233.28     63.31 o
   8   6   8       97.97      193.93     78.29 o
  10   6   8      177.70      167.86    104.53 o
  12   6   8        0.12       98.25     98.29 o
  14   6   8     1514.10     1626.35    296.46 o
  16   6   8        1.81      -60.50    189.07 o
 -15   7   8      416.69      760.60    220.78 o
 -13   7   8      178.28      209.01    152.16 o
 -11   7   8       13.90       58.10     91.11 o
  -9   7   8       77.61       93.92    108.27 o
  -7   7   8      667.80      791.38    191.70 o
  -5   7   8     1517.36     1487.71    231.56 o
  -3   7   8     1956.72     2238.02    253.81 o
  -1   7   8        6.06      -28.21     38.67 o
   1   7   8      113.40       78.25     55.70 o
   3   7   8      211.78      305.67     69.30 o
   5   7   8       31.10       75.97     48.44 o
   7   7   8     5803.34     5896.86    371.58 o
   9   7   8        2.02      -49.31     78.89 o
  11   7   8     2639.64     2909.95    356.87 o
  13   7   8        0.92       22.06    111.96 o
  15   7   8      929.62     1185.53    266.89 o
 -14   8   8      561.04      647.46    193.29 o
 -12   8   8      374.79      538.99    276.48 o
 -10   8   8      575.69      672.22    214.97 o
  -8   8   8      162.54      181.76    128.06 o
  -6   8   8      185.82      224.43    166.41 o
  -4   8   8        2.30      -40.54     75.09 o
  -2   8   8     1194.15     1052.83    167.83 o
   0   8   8      835.57     1053.48    172.65 o
   2   8   8      246.27      160.37     64.26 o
   4   8   8      873.47      874.93    156.41 o
   6   8   8      532.21      608.16    127.96 o
   8   8   8       41.00       68.19     71.73 o
  10   8   8      980.04     1205.76    237.73 o
  12   8   8      390.41      423.95    173.80 o
  14   8   8      952.39      796.42    231.59 o
 -13   9   8        0.03     -105.91    134.03 o
 -11   9   8      697.66      776.27    223.34 o
  -9   9   8      182.20      254.80    136.79 o
  -7   9   8      439.66      498.71    169.99 o
  -5   9   8      317.73      191.70    123.12 o
  -3   9   8     1552.36     1706.79    228.80 o
  -1   9   8        6.68      -27.92     70.82 o
   1   9   8      896.51     1180.92    181.39 o
   3   9   8      692.87      742.57    145.24 o
   5   9   8       89.78      150.87     87.00 o
   7   9   8      469.59      406.80    147.10 o
   9   9   8        4.73      -82.88    142.45 o
  11   9   8      579.54      792.50    216.71 o
 -10  10   8      166.32      260.59    152.81 o
  -8  10   8      998.02      979.56    237.95 o
  -6  10   8      108.83      174.49    113.31 o
  -4  10   8      399.51      468.78    160.26 o
  -2  10   8        2.64        0.03     76.74 o
   0  10   8      104.39       42.30    104.82 o
   2  10   8       41.46      172.75    118.87 o
   4  10   8       84.38      140.40    122.18 o
   6  10   8      312.51      356.62    193.60 o
   8  10   8      692.49      690.17    199.74 o
  10  10   8      441.00      576.27    274.54 o
  -5  11   8      313.50      592.90    197.63 o
  -3  11   8      555.47      513.43    156.37 o
  -1  11   8      116.16      150.00    137.15 o
   1  11   8      945.12      699.34    208.16 o
   3  11   8      235.85      274.17    146.95 o
   5  11   8       25.73      -73.81    138.56 o
 -19   1   9       40.67      -72.83     72.83 o
 -17   1   9       54.79      -12.71     75.92 o
 -15   1   9      334.79      371.03    104.18 o
 -13   1   9       54.21       53.29     61.08 o
 -11   1   9      578.33      510.53     84.48 o
  -9   1   9      854.48      877.98    107.20 o
  -7   1   9      299.81      383.07     72.70 o
  -5   1   9      751.58      745.53    126.52 o
  -3   1   9     2093.29     2055.50    170.55 o
  -1   1   9        3.05       26.34     39.55 o
   1   1   9     2627.38     2553.43    139.03 o
   3   1   9     7219.28     6701.30    258.13 o
   5   1   9      187.63      200.32     61.08 o
   7   1   9      542.96      552.37     93.94 o
   9   1   9      463.67      644.11    118.99 o
  11   1   9       18.58        8.73     52.66 o
  13   1   9        3.68       30.22     53.75 o
  15   1   9      110.44       49.25     62.68 o
  17   1   9        8.07       15.11     72.97 o
  19   1   9       26.13       87.57     92.70 o
 -20   2   9       68.88      104.89    170.94 o
 -18   2   9        9.14      -82.88    124.32 o
 -16   2   9      149.82       98.24     80.91 o
 -14   2   9       38.98       43.58     66.35 o
 -12   2   9       12.92      -33.59     42.35 o
 -10   2   9        0.23        8.88     42.32 o
  -8   2   9       67.25       36.67     43.28 o
  -6   2   9        2.81       49.59     44.77 o
  -4   2   9      272.36      245.17     84.25 o
  -2   2   9       78.17       81.40     46.50 o
   0   2   9      201.04      228.52     65.61 o
   2   2   9     9733.98    10563.62    279.52 o
   4   2   9     1075.88     1042.23    114.30 o
   6   2   9      263.09      310.28     72.50 o
   8   2   9       35.04       -7.55     52.15 o
  10   2   9     1046.47     1109.15    134.93 o
  12   2   9     2103.11     2146.57    188.94 o
  14   2   9      148.17      115.23     68.04 o
  16   2   9     1066.65      991.24    177.73 o
  18   2   9      628.05      635.24    165.15 o
 -19   3   9       64.01      -91.94     91.94 o
 -17   3   9       15.14       -1.04     80.24 o
 -15   3   9      722.13      756.89    208.49 o
 -13   3   9       50.85       84.44     61.29 o
 -11   3   9      944.83      898.88    139.90 o
  -9   3   9      151.74      189.99     70.60 o
  -7   3   9      414.24      493.92     91.74 o
  -5   3   9      342.03      399.32     79.92 o
  -3   3   9       41.05       62.15     57.18 o
  -1   3   9       11.99       61.62     44.88 o
   1   3   9      754.13      798.34    117.99 o
   3   3   9      659.66      562.19     90.22 o
   5   3   9      168.04      228.12     49.38 o
   7   3   9      396.89      470.45     87.70 o
   9   3   9        2.05       22.37     47.06 o
  11   3   9      244.13      313.63     80.95 o
  13   3   9       11.16       88.07     65.76 o
  15   3   9      425.79      331.47    111.95 o
  17   3   9       97.78      327.10    160.58 o
  19   3   9      148.37      153.33    133.11 o
 -18   4   9        2.44     -103.57    103.57 o
 -16   4   9        1.75       -0.27     91.44 o
 -14   4   9        0.11       56.93     91.46 o
 -12   4   9       20.03       67.99     86.07 o
 -10   4   9       54.64      111.78     86.64 o
  -8   4   9     1643.69     1688.50    168.61 o
  -6   4   9     1009.24      817.04    110.51 o
  -4   4   9     2619.89     2749.67    170.90 o
  -2   4   9       21.19       14.44     41.09 o
   0   4   9      896.59      994.21    124.21 o
   2   4   9       34.49       40.07     49.65 o
   4   4   9       71.32      111.59     42.23 o
   6   4   9       67.68      127.70     43.87 o
   8   4   9        0.94      -42.99     44.06 o
  10   4   9       50.47       58.85     54.22 o
  12   4   9      220.04      197.04     92.13 o
  14   4   9      645.07      640.53    292.02 o
  16   4   9      134.48       18.41    115.60 o
  18   4   9      266.36      622.77    258.35 o
 -17   5   9      423.20      428.08    178.51 o
 -15   5   9       92.97      109.33    112.59 o
 -13   5   9      600.59      663.23    166.89 o
 -11   5   9      389.08      375.72    121.82 o
  -9   5   9      722.56      638.53    176.12 o
  -7   5   9      609.57      732.65    162.49 o
  -5   5   9       84.29      125.09     80.17 o
  -3   5   9       43.03       87.59     53.82 o
  -1   5   9      371.24      385.50     88.16 o
   1   5   9      498.50      565.82    105.27 o
   3   5   9     1711.50     1737.21    128.32 o
   5   5   9      407.26      309.04     63.15 o
   7   5   9      659.11      909.24    105.73 o
   9   5   9     1011.83     1269.06    205.11 o
  11   5   9       58.02       39.25     97.05 o
  13   5   9       74.99       17.15    132.09 o
  15   5   9        3.31       70.73    104.34 o
  17   5   9       82.68      120.59    133.61 o
 -16   6   9       37.31       58.03    110.07 o
 -14   6   9      114.67      195.28    135.68 o
 -12   6   9      429.57      429.06    151.72 o
 -10   6   9       22.62       44.64     70.63 o
  -8   6   9      263.99      223.14    121.78 o
  -6   6   9       84.76       58.20     85.14 o
  -4   6   9       74.27      111.15     88.03 o
  -2   6   9      233.32      363.42     89.48 o
   0   6   9      185.13      252.68     66.60 o
   2   6   9      519.08      578.05     84.43 o
   4   6   9      458.05      533.79     81.13 o
   6   6   9      755.59      777.87    117.12 o
   8   6   9       16.20       66.73     86.09 o
  10   6   9       70.24      126.67    113.48 o
  12   6   9      119.83      125.00    106.09 o
  14   6   9       35.43      -86.74     86.74 o
  16   6   9       21.98      -83.05    159.28 o
 -15   7   9        9.84       53.42    110.20 o
 -13   7   9     1022.81     1137.06    231.03 o
 -11   7   9      454.33      352.54    148.28 o
  -9   7   9     1313.09     1370.65    248.99 o
  -7   7   9     1115.62     1077.13    220.22 o
  -5   7   9       13.13        6.52     77.61 o
  -3   7   9      894.90      949.46    190.59 o
  -1   7   9       42.08       43.05     72.93 o
   1   7   9      375.57      460.18     96.08 o
   3   7   9     1159.64     1235.18    124.41 o
   5   7   9       61.69       51.14     51.30 o
   7   7   9       10.15       65.84     67.13 o
   9   7   9      102.86      218.49    116.60 o
  11   7   9      200.17      143.97    123.89 o
  13   7   9        2.41       -8.67     98.32 o
  15   7   9        0.05      -65.11    109.17 o
 -14   8   9       76.87      122.80    171.59 o
 -12   8   9        2.37       38.24    106.11 o
 -10   8   9      250.33      265.97    144.77 o
  -8   8   9      298.03      342.50    151.80 o
  -6   8   9      850.99      835.26    199.39 o
  -4   8   9      588.01      557.36    156.11 o
  -2   8   9      298.32      280.88    133.62 o
   0   8   9       23.43       20.38     66.99 o
   2   8   9      151.47      286.98     81.21 o
   4   8   9      670.21      604.28    112.95 o
   6   8   9      103.97       71.06    225.97 o
   8   8   9       89.15      103.50    136.62 o
  10   8   9      241.53      295.64    135.82 o
  12   8   9       53.71      102.24    126.28 o
  14   8   9       18.30       75.54    154.75 o
 -11   9   9       61.71       10.96    112.09 o
  -9   9   9       38.79       95.47    130.93 o
  -7   9   9      152.04      165.76    187.77 o
  -5   9   9       17.26       45.55    106.19 o
  -3   9   9       59.98        3.07    104.09 o
  -1   9   9       58.68       18.27     82.01 o
   1   9   9      104.53       78.21     87.77 o
   3   9   9       24.87       63.29     69.32 o
   5   9   9      225.34       72.85    149.57 o
   7   9   9        1.67      149.69    165.76 o
   9   9   9       65.87       88.06    186.48 o
  11   9   9       11.54       31.08    123.02 o
  -8  10   9       55.30       20.97    140.51 o
  -6  10   9       12.99      128.28    130.26 o
  -4  10   9        7.08      -13.08     87.46 o
  -2  10   9       75.23      118.42     96.83 o
   0  10   9      203.06      201.74    104.94 o
   2  10   9       27.22       29.39    196.19 o
   4  10   9      414.40      384.93    162.76 o
   6  10   9        2.39      -22.32    115.25 o
   8  10   9        0.57      -37.55    152.81 o
  -5  11   9       16.00       31.64    120.76 o
  -3  11   9       11.37      113.44    118.93 o
  -1  11   9       45.25       43.87    120.10 o
   1  11   9      152.07       67.06    117.20 o
   3  11   9      263.34      224.68    126.45 o
   5  11   9      191.81      187.77    159.28 o
 -20   0  10       71.33      -29.78    143.74 o
 -18   0  10      616.76     1028.22    330.22 o
 -16   0  10      342.87      476.55    195.54 o
 -14   0  10       49.45        1.29     97.12 o
 -12   0  10       96.47       29.12     70.61 o
 -10   0  10     2749.27     2722.12    239.77 o
  -8   0  10      185.81      114.86     78.09 o
  -6   0  10     1991.63     2232.55    273.24 o
  -4   0  10     6107.16     5312.02    404.03 o
  -2   0  10       14.57       73.81     77.70 o
   0   0  10     5934.28     5916.26    461.01 o
   2   0  10      190.34      259.42     93.29 o
   4   0  10      135.68       83.93     68.77 o
   6   0  10        0.07       14.49     95.83 o
   8   0  10     9164.20     8403.99    412.90 o
  10   0  10     1237.02     1391.47    217.92 o
  12   0  10      300.94      320.61    210.43 o
  14   0  10      266.68      290.73    136.88 o
  16   0  10     1610.01     1696.30    292.91 o
  18   0  10       82.45      226.90    135.04 o
 -19   1  10      114.30       76.12    139.21 o
 -17   1  10      140.93      147.37    101.62 o
 -15   1  10      373.48      323.77    126.21 o
 -13   1  10     1095.30     1062.99    160.44 o
 -11   1  10     1788.18     1892.60    162.10 o
  -9   1  10        0.03        9.39     39.53 o
  -7   1  10     1409.55     1423.65    132.34 o
  -5   1  10     1876.89     1853.62    194.15 o
  -3   1  10     8639.71     7795.94    342.52 o
  -1   1  10      300.77      484.89     91.06 o
   1   1  10     1269.39     1360.19    125.38 o
   3   1  10      236.71      268.86     65.58 o
   5   1  10     9552.19     9530.52    385.04 o
   7   1  10     2539.82     2392.85    216.45 o
   9   1  10     1308.81     1284.00    144.74 o
  11   1  10     7206.19     6645.74    328.96 o
  13   1  10      544.26      491.90    104.96 o
  15   1  10      487.98      566.38    123.44 o
  17   1  10      449.24      441.42    130.26 o
  19   1  10     1641.46     1702.85    243.49 o
 -18   2  10      666.46      505.04    247.34 o
 -16   2  10      439.87      494.13    118.76 o
 -14   2  10      176.46      239.90     92.64 o
 -12   2  10       46.27        4.64     52.11 o
 -10   2  10     1011.38     1075.34    152.71 o
  -8   2  10     2604.46     2669.61    162.30 o
  -6   2  10     5493.10     5617.95    249.40 o
  -4   2  10     1365.89     1491.26    178.14 o
  -2   2  10     2510.23     2434.27    164.79 o
   0   2  10      252.89      138.80     60.67 o
   2   2  10      679.95      939.10    132.45 o
   4   2  10     3402.13     3131.09    168.55 o
   6   2  10      746.73      880.98    114.68 o
   8   2  10    10389.96    10569.93    328.91 o
  10   2  10      408.18      359.30     87.49 o
  12   2  10     1181.42     1108.99    148.56 o
  14   2  10      232.43      288.93     93.83 o
  16   2  10      774.49      849.46    171.99 o
  18   2  10        6.33       25.26     95.46 o
 -19   3  10        0.40     -104.89    104.89 o
 -17   3  10      966.72      961.55    222.33 o
 -15   3  10      329.03      393.60    155.54 o
 -13   3  10      942.16      853.17    147.95 o
 -11   3  10        6.76       24.44     57.57 o
  -9   3  10     5285.47     5125.72    266.84 o
  -7   3  10      328.70      234.99     71.06 o
  -5   3  10      229.85      356.96     79.67 o
  -3   3  10     2135.72     1785.45    195.37 o
  -1   3  10     2843.94     2970.56    179.91 o
   1   3  10     3926.39     3933.38    214.08 o
   3   3  10       37.35       23.40     43.39 o
   5   3  10     2401.48     2487.28    167.81 o
   7   3  10     2289.44     2276.15    177.74 o
   9   3  10      865.55      763.41    120.18 o
  11   3  10     5292.12     5050.95    249.83 o
  13   3  10       45.24       39.33     59.89 o
  15   3  10     2427.03     2632.50    279.13 o
  17   3  10      544.21      467.75    174.50 o
 -18   4  10      346.77      687.86    192.81 o
 -16   4  10       17.73       29.44     93.24 o
 -14   4  10     2054.06     2590.02    333.98 o
 -12   4  10       17.71      -29.50     73.50 o
 -10   4  10      680.65      582.30    157.91 o
  -8   4  10       12.73      -37.83     48.85 o
  -6   4  10     2463.07     2849.29    283.09 o
  -4   4  10        9.20       72.97     49.18 o
  -2   4  10      360.37      408.08     99.47 o
   0   4  10      685.74      552.12    107.44 o
   2   4  10       65.29        8.14    108.27 o
   4   4  10     4364.87     4387.36    204.18 o
   6   4  10      328.16      394.00     85.81 o
   8   4  10     2476.45     2639.24    194.83 o
  10   4  10     1346.25     1399.15    158.71 o
  12   4  10      305.11      424.04    115.81 o
  14   4  10       86.51      262.74    133.12 o
  16   4  10      188.77      354.83    148.34 o
  18   4  10     1120.83     1123.19    255.13 o
 -17   5  10      539.03      563.01    193.08 o
 -15   5  10      484.24      520.23    176.47 o
 -13   5  10      269.59      186.66    112.03 o
 -11   5  10      528.30      586.02    183.89 o
  -9   5  10     2716.11     2377.16    295.07 o
  -7   5  10     1989.66     2018.60    263.70 o
  -5   5  10      166.53      281.01    116.29 o
  -3   5  10     1457.94     1626.05    164.48 o
  -1   5  10      425.94      538.38    106.39 o
   1   5  10     3289.53     3032.76    196.95 o
   3   5  10     1783.88     1888.74    188.10 o
   5   5  10     4909.50     4489.59    213.71 o
   7   5  10     1964.02     1934.76    171.26 o
   9   5  10     2347.87     2630.86    239.65 o
  11   5  10      213.00      299.10    123.95 o
  13   5  10      129.10      150.72    114.84 o
  15   5  10      102.27      162.23    108.27 o
  17   5  10       64.35      152.00    143.11 o
 -16   6  10      559.05      540.60    254.46 o
 -14   6  10     1286.71     1571.36    290.76 o
 -12   6  10      243.59      378.96    140.56 o
 -10   6  10     1135.78      974.48    211.95 o
  -8   6  10      128.76      254.60    117.95 o
  -6   6  10     1126.27     1110.81    218.64 o
  -4   6  10     2939.57     3120.03    289.77 o
  -2   6  10     1580.70     1850.36    261.32 o
   0   6  10     7868.41     8228.05    320.98 o
   2   6  10     3966.77     3867.02    197.60 o
   4   6  10      154.56      103.76     53.09 o
   6   6  10     5863.03     5599.80    250.44 o
   8   6  10      338.07      446.72    145.52 o
  10   6  10     1035.64     1186.78    292.67 o
  12   6  10        0.16       31.21     97.26 o
  14   6  10      103.92      167.39    117.30 o
  16   6  10      337.38      517.14    191.01 o
 -15   7  10        0.06       98.01    126.79 o
 -13   7  10       52.92      217.08    130.19 o
 -11   7  10      274.49      358.13    142.71 o
  -9   7  10       25.25      190.59    128.65 o
  -7   7  10     2883.37     2431.02    311.57 o
  -5   7  10     1467.11     1816.32    265.27 o
  -3   7  10     2755.72     2761.76    286.19 o
  -1   7  10      331.36      428.10    138.56 o
   1   7  10       50.81      104.03     74.03 o
   3   7  10     1010.79     1013.90    121.73 o
   5   7  10      983.72     1044.84    138.95 o
   7   7  10     2762.20     2477.82    239.89 o
   9   7  10       86.97       55.91     94.20 o
  11   7  10       48.73        7.31    105.95 o
  13   7  10       13.14       70.91    118.45 o
  15   7  10        3.29       97.01    120.57 o
 -14   8  10      563.94      625.86    204.28 o
 -12   8  10        6.71       48.21    103.57 o
 -10   8  10      600.07      887.19    222.75 o
  -8   8  10      354.98      266.80    140.54 o
  -6   8  10      191.89      203.11    123.21 o
  -4   8  10      280.72      505.01    168.52 o
  -2   8  10      398.45      503.73    153.28 o
   0   8  10     1517.76     1160.89    221.03 o
   2   8  10      321.79      406.21     96.05 o
   4   8  10      257.06      234.24     87.30 o
   6   8  10       15.87       91.84    102.77 o
   8   8  10     2195.27     2244.16    318.64 o
  10   8  10      528.07      571.88    185.45 o
  12   8  10      145.01       82.95    104.73 o
 -11   9  10       42.28       47.17    123.50 o
  -9   9  10        2.41       11.32    110.13 o
  -7   9  10      940.87      940.16    335.40 o
  -5   9  10       63.64       -8.03     89.46 o
  -3   9  10     2613.49     2565.94    342.23 o
  -1   9  10      226.49      379.02    140.01 o
   1   9  10      750.17      802.82    161.89 o
   3   9  10        0.26      -42.49     77.86 o
   5   9  10      810.04      976.41    206.73 o
   7   9  10       23.11      -12.17    206.55 o
   9   9  10       59.55     -123.02    123.02 o
  11   9  10      546.45      810.66    296.55 o
  -8  10  10        5.86       93.61    110.78 o
  -6  10  10      667.63      755.71    213.97 o
  -4  10  10      115.86      221.72    139.54 o
  -2  10  10      251.07      160.18    124.11 o
   0  10  10      180.55      208.93    118.22 o
   2  10  10      157.80        5.46    109.35 o
   4  10  10     1534.66     1634.27    418.28 o
   6  10  10       46.93       11.76    113.67 o
   8  10  10     1101.58     1609.66    426.05 o
  -3  11  10      928.30     1072.84    262.85 o
  -1  11  10        1.82       90.65    159.28 o
   1  11  10      157.66      160.59    148.04 o
 -19   1  11       33.25       63.06     95.88 o
 -17   1  11       24.94      -40.46     90.53 o
 -15   1  11      214.54      185.84    101.75 o
 -13   1  11      188.83      172.44     76.78 o
 -11   1  11      289.09      307.13     74.44 o
  -9   1  11      216.52      242.31     67.44 o
  -7   1  11      119.45      191.23     73.34 o
  -5   1  11       48.25      135.86     77.39 o
  -3   1  11      580.81      693.97    139.96 o
  -1   1  11      541.74      525.32    101.14 o
   1   1  11       37.54       47.37     41.52 o
   3   1  11     1277.63     1082.28    172.52 o
   5   1  11      389.29      465.56     89.89 o
   7   1  11       27.76       72.28     56.30 o
   9   1  11        9.35       52.76     55.15 o
  11   1  11       27.55       41.48     60.04 o
  13   1  11       10.43      -52.64     52.64 o
  15   1  11      137.62      124.37     92.71 o
  17   1  11      480.16      412.45    133.21 o
 -18   2  11       34.51      137.27    160.58 o
 -16   2  11        5.06      -64.77     70.08 o
 -14   2  11        1.47       76.09     69.66 o
 -12   2  11      203.72      122.32     73.80 o
 -10   2  11      178.19      209.32     73.50 o
  -8   2  11       53.02       92.16     50.70 o
  -6   2  11       24.37       69.22     56.73 o
  -4   2  11     4385.19     4261.17    271.05 o
  -2   2  11     1088.10     1331.59    148.83 o
   0   2  11     1499.12     1470.26    158.63 o
   2   2  11     2418.39     2462.86    161.01 o
   4   2  11      874.39      927.72    118.07 o
   6   2  11      463.83      497.17     95.90 o
   8   2  11     9229.13     8919.40    442.43 o
  10   2  11     1217.16     1313.45    156.50 o
  12   2  11     1949.76     2041.13    210.53 o
  14   2  11     2397.14     2351.46    221.35 o
  16   2  11       60.36       35.65     80.99 o
  18   2  11       58.47       63.00     94.18 o
 -17   3  11      120.40       83.31    105.46 o
 -15   3  11      109.14       93.98    119.14 o
 -13   3  11      164.19      214.04     80.41 o
 -11   3  11      262.24      359.56     97.60 o
  -9   3  11      167.60      242.60     84.71 o
  -7   3  11       14.50       42.21     53.62 o
  -5   3  11       39.79       84.00     53.15 o
  -3   3  11       21.31       86.76     73.26 o
  -1   3  11       72.67       54.45     53.93 o
   1   3  11      292.60      291.42     81.01 o
   3   3  11      863.35      960.84    121.96 o
   5   3  11      555.66      597.65    100.42 o
   7   3  11      223.97      288.81     79.26 o
   9   3  11      809.46      948.91    135.30 o
  11   3  11      905.04      896.53    136.55 o
  13   3  11      827.40      911.49    138.75 o
  15   3  11      904.82      873.97    173.88 o
  17   3  11      413.43      214.33    149.97 o
 -18   4  11        7.03       -7.09     97.85 o
 -16   4  11        6.97      -14.67     99.56 o
 -14   4  11        0.47       80.67     95.18 o
 -12   4  11      313.83      392.25    131.38 o
 -10   4  11      900.03     1182.60    218.76 o
  -8   4  11       90.17      162.88     73.93 o
  -6   4  11       78.63       69.29     75.76 o
  -4   4  11      456.49      490.50    104.86 o
  -2   4  11      227.26      225.12     76.65 o
   0   4  11     1057.63     1156.55    186.04 o
   2   4  11      200.23      273.06     86.13 o
   4   4  11      213.12      238.49     72.57 o
   6   4  11       15.13       71.35     54.97 o
   8   4  11      584.29      524.40    105.06 o
  10   4  11      120.97      133.43     64.02 o
  12   4  11       17.54      -60.44     60.44 o
  14   4  11      107.80       90.02    122.90 o
  16   4  11        3.81      -89.01    132.09 o
 -17   5  11        0.10      -66.46    111.70 o
 -15   5  11      198.89       97.60    123.04 o
 -13   5  11      171.90      266.52    170.29 o
 -11   5  11      417.71      470.85    147.12 o
  -9   5  11      330.76      365.38    124.04 o
  -7   5  11      669.81      635.69    157.99 o
  -5   5  11       82.72      153.61    107.59 o
  -3   5  11       29.36       51.85     70.50 o
  -1   5  11      274.16      262.30    104.70 o
   1   5  11       57.06       94.73     69.30 o
   3   5  11       33.79       16.99     58.91 o
   5   5  11      201.11      100.59     80.23 o
   7   5  11      410.40      499.59    100.41 o
   9   5  11       55.15      192.38     88.40 o
  11   5  11      340.89      295.48    125.90 o
  13   5  11        0.06      105.98    113.54 o
  15   5  11      143.19      238.79    151.97 o
 -16   6  11        6.14       66.41    112.59 o
 -14   6  11       62.16       88.11    103.61 o
 -12   6  11      143.95      187.17    113.24 o
 -10   6  11      103.59       94.93     89.68 o
  -8   6  11      386.83      495.88    149.71 o
  -6   6  11       13.16       14.26     86.47 o
  -4   6  11       33.66       94.81     90.26 o
  -2   6  11      132.40      245.79     80.90 o
   0   6  11     1513.01     1645.58    181.33 o
   2   6  11       52.96       83.86     72.53 o
   4   6  11        1.47       34.87     73.41 o
   6   6  11      255.13      380.59    113.49 o
   8   6  11      187.79      273.53    101.56 o
  10   6  11       35.96       -4.16     97.69 o
  12   6  11       57.23       64.67    120.40 o
  14   6  11       34.31       16.07    117.86 o
 -15   7  11        3.70       52.45    111.71 o
 -13   7  11      341.52      578.13    190.81 o
 -11   7  11      246.12      247.94    127.58 o
  -9   7  11        0.09      -84.56     84.56 o
  -7   7  11      436.62      399.06    156.59 o
  -5   7  11      170.32      244.95    135.79 o
  -3   7  11      100.51      155.82    102.01 o
  -1   7  11     1437.52     1446.85    227.07 o
   1   7  11       11.50      -16.23     58.14 o
   3   7  11       69.66       49.87     55.18 o
   5   7  11      210.14      189.53     82.93 o
   7   7  11      418.12      479.61    148.72 o
   9   7  11      105.40       41.73    103.17 o
  11   7  11      211.56      339.47    151.71 o
  13   7  11       32.84      -16.18    117.11 o
 -12   8  11      140.92      169.64    129.11 o
 -10   8  11      199.37      202.28    144.04 o
  -8   8  11       52.34      -75.07    102.01 o
  -6   8  11      125.40      107.35    111.84 o
  -4   8  11       33.18      157.28    139.86 o
  -2   8  11       16.64      -23.31    155.40 o
   0   8  11      170.13      302.15    122.65 o
   2   8  11       11.12       90.51     79.14 o
   4   8  11        3.57      -13.23     71.21 o
   6   8  11      386.23      492.38    150.22 o
   8   8  11        0.14      -17.94    110.72 o
  10   8  11       98.98      125.15    106.08 o
  12   8  11      262.35      438.59    216.26 o
 -11   9  11        5.15       87.14    133.75 o
  -9   9  11        2.15       39.73    119.77 o
  -7   9  11      177.50      476.55    261.59 o
  -5   9  11       18.29      113.96    202.02 o
  -3   9  11      747.62      828.05    211.34 o
  -1   9  11      167.41      147.35    121.96 o
   1   9  11       94.50      129.45     96.43 o
   3   9  11      135.48      138.56    194.25 o
   5   9  11      253.93      276.93    141.61 o
   7   9  11        1.81       10.36    151.51 o
   9   9  11        0.18      -62.16    137.27 o
  -6  10  11      149.93       24.81    179.36 o
  -4  10  11       57.45      -29.05    123.67 o
  -2  10  11        0.20       81.28     96.18 o
   0  10  11      215.90      265.00    138.23 o
   2  10  11       26.42      -80.29     87.91 o
   4  10  11        7.67      -91.94    129.50 o
   6  10  11       75.94      100.50    115.77 o
 -18   0  12       98.17      198.13    161.87 o
 -16   0  12      944.68      973.83    314.68 o
 -14   0  12     1196.63     1098.15    301.73 o
 -12   0  12      379.81      288.84    107.57 o
 -10   0  12     1836.00     1819.43    240.30 o
  -8   0  12      862.53      916.52    171.65 o
  -6   0  12     3589.42     3559.91    370.36 o
  -4   0  12     1555.41     1363.62    274.54 o
  -2   0  12     7754.88     7080.96    511.52 o
   0   0  12     2161.55     2262.22    321.16 o
   2   0  12      161.62      250.26     95.94 o
   4   0  12       91.00       69.88     71.94 o
   6   0  12      802.02      687.19    158.22 o
   8   0  12     2151.46     2466.95    283.51 o
  10   0  12     1854.58     1603.37    248.60 o
  12   0  12      673.07      726.41    184.86 o
  14   0  12      253.06      369.56    137.94 o
  16   0  12     1480.61     1812.50    304.51 o
  18   0  12       35.03      220.71    142.15 o
 -17   1  12      867.69      844.37    206.15 o
 -15   1  12      779.17      856.94    196.41 o
 -13   1  12      350.99      406.68    111.71 o
 -11   1  12       78.12      107.85     70.32 o
  -9   1  12     3036.71     2890.97    187.39 o
  -7   1  12      647.99      681.24    119.16 o
  -5   1  12    10745.96     9886.95    433.17 o
  -3   1  12     6280.74     5835.55    329.69 o
  -1   1  12       96.24       78.29     54.17 o
   1   1  12      159.22      122.21     53.45 o
   3   1  12     2234.20     2569.26    173.03 o
   5   1  12      870.57      815.55    117.11 o
   7   1  12     4893.55     4232.72    256.13 o
   9   1  12       18.28       18.41     54.63 o
  11   1  12      617.15      495.34    103.52 o
  13   1  12       33.37      131.46     73.72 o
  15   1  12       41.16      -24.97     68.82 o
  17   1  12      366.43      499.65    140.13 o
 -18   2  12        4.82      -98.42    130.79 o
 -16   2  12      482.09      634.80    172.36 o
 -14   2  12      601.54      607.34    130.55 o
 -12   2  12      217.93      163.60    115.28 o
 -10   2  12     1607.51     1546.80    189.60 o
  -8   2  12     2259.64     2237.78    169.72 o
  -6   2  12    10013.65     9794.38    359.71 o
  -4   2  12      928.07     1077.99    172.71 o
  -2   2  12      912.12      620.82    149.57 o
   0   2  12       20.19       50.78     54.51 o
   2   2  12       52.94       85.14     50.54 o
   4   2  12     2310.57     2193.11    174.96 o
   6   2  12     3567.96     3610.94    203.75 o
   8   2  12     4895.59     4104.16    226.66 o
  10   2  12      247.33      366.54     96.79 o
  12   2  12      130.49       72.88     68.34 o
  14   2  12     1210.79     1181.36    166.17 o
  16   2  12      824.93      837.74    177.17 o
  18   2  12        9.92      -63.96     86.13 o
 -17   3  12     1252.70     1109.37    245.30 o
 -15   3  12       39.67      185.56    108.51 o
 -13   3  12     1799.14     1698.51    212.91 o
 -11   3  12       57.86       93.53     66.68 o
  -9   3  12      536.45      512.50    120.33 o
  -7   3  12        8.16      -20.58     53.10 o
  -5   3  12      824.57      786.00    160.10 o
  -3   3  12     5939.64     5739.83    330.28 o
  -1   3  12       20.16       21.61     52.84 o
   1   3  12       25.82       30.75     57.54 o
   3   3  12     1030.61      971.18    127.55 o
   5   3  12     4821.18     4772.54    230.76 o
   7   3  12     3704.14     3437.78    211.18 o
   9   3  12        5.87      -41.35     55.59 o
  11   3  12      522.06      603.85    119.11 o
  13   3  12      898.01     1153.33    159.13 o
  15   3  12        7.06        6.35     75.24 o
  17   3  12      676.59      682.83    284.90 o
 -16   4  12     1092.10     1239.43    262.55 o
 -14   4  12      657.01      954.03    222.53 o
 -12   4  12       17.03       31.45     77.77 o
 -10   4  12        2.55      -41.36     68.44 o
  -8   4  12     2930.99     2963.93    321.75 o
  -6   4  12     6259.66     5860.14    381.81 o
  -4   4  12      598.23      510.90    138.56 o
  -2   4  12      263.50      309.96     88.91 o
   0   4  12     1012.31      993.98    142.82 o
   2   4  12     3029.51     3099.19    222.12 o
   4   4  12       50.76       41.10     51.33 o
   6   4  12     1049.60     1175.84    148.45 o
   8   4  12     1919.77     1708.88    178.61 o
  10   4  12       64.91      136.92     75.33 o
  12   4  12        0.45      -28.11     71.90 o
  14   4  12       39.79      153.49    108.40 o
  16   4  12     1686.46     2025.88    479.79 o
 -15   5  12       18.78       41.82    104.55 o
 -13   5  12      712.71      831.14    209.60 o
 -11   5  12      141.11      179.18     97.86 o
  -9   5  12      672.60      707.20    181.03 o
  -7   5  12       88.00      104.61     73.28 o
  -5   5  12      701.90      665.48    168.44 o
  -3   5  12     4066.39     3959.59    279.79 o
  -1   5  12      269.17      376.57     96.93 o
   1   5  12     1357.98     1324.28    174.24 o
   3   5  12      270.43      249.21     95.24 o
   5   5  12     6831.68     6402.55    325.88 o
   7   5  12      926.38     1001.50    143.37 o
   9   5  12      200.34      388.44    110.62 o
  11   5  12       17.81      -11.20     92.92 o
  13   5  12       98.96      206.61    128.14 o
  15   5  12      142.45      160.91    127.03 o
 -14   6  12     1071.74     1392.35    273.06 o
 -12   6  12      226.91      273.68    119.78 o
 -10   6  12       17.47       -6.92     80.02 o
  -8   6  12       23.04       12.68     71.27 o
  -6   6  12     2132.08     2113.75    343.17 o
  -4   6  12     3874.21     3833.58    337.93 o
  -2   6  12     4118.14     3915.79    336.30 o
   0   6  12      245.07      353.95    104.13 o
   2   6  12     7625.63     7318.07    339.64 o
   4   6  12      256.36      220.89     95.81 o
   6   6  12     1324.29     1363.74    207.28 o
   8   6  12      601.79      715.14    147.73 o
  10   6  12      141.66       -5.43     94.26 o
  12   6  12       59.70      -63.14    120.43 o
  14   6  12      211.95      313.08    169.97 o
 -13   7  12       14.58      191.38    116.68 o
 -11   7  12      357.28      540.91    178.29 o
  -9   7  12     1318.57     1317.84    269.64 o
  -7   7  12      532.45      525.33    181.76 o
  -5   7  12     1933.20     2131.26    299.42 o
  -3   7  12      117.13      119.42    105.72 o
  -1   7  12      369.48      563.02    157.44 o
   1   7  12      267.35      251.31     99.34 o
   3   7  12       63.22       15.97     74.77 o
   5   7  12     2282.28     2486.64    248.78 o
   7   7  12      318.24      207.47    119.12 o
   9   7  12     2097.55     2041.94    320.43 o
  11   7  12       92.27      114.69    126.36 o
  13   7  12       84.38      138.45    129.39 o
 -12   8  12      503.74      665.84    265.47 o
 -10   8  12       10.32      -32.15    112.71 o
  -8   8  12      275.89      343.04    166.00 o
  -6   8  12      240.33      253.62    214.32 o
  -4   8  12      545.18      296.62    151.42 o
  -2   8  12      508.24      709.65    281.01 o
   0   8  12      187.90      260.58    124.99 o
   2   8  12       71.59      180.23    113.49 o
   4   8  12      442.05      544.69    170.24 o
   6   8  12      553.66      651.38    281.01 o
   8   8  12     1068.84     1427.36    339.93 o
  10   8  12       10.75       37.69    165.76 o
  -9   9  12       42.35       82.86    131.86 o
  -7   9  12      526.53      269.36    282.31 o
  -5   9  12      138.48      208.49    211.08 o
  -3   9  12     1050.86     1320.91    278.26 o
  -1   9  12       20.71       74.68    124.59 o
   1   9  12      476.40      665.76    190.28 o
   5   9  12      602.05      658.42    203.92 o
   7   9  12       81.41      198.13    190.36 o
   9   9  12      553.61      850.80    290.08 o
  -6  10  12      494.64      451.95    253.82 o
  -4  10  12       79.43       60.97    129.43 o
  -2  10  12       71.44      143.12    130.71 o
   0  10  12      195.28      132.30    143.63 o
 -17   1  13      287.90      412.17    163.94 o
 -15   1  13      149.23      195.61    127.72 o
 -13   1  13      106.91      173.25     73.58 o
 -11   1  13       78.08       99.89     68.06 o
  -9   1  13       72.06        8.93     52.43 o
  -7   1  13      216.94      276.47     88.69 o
  -5   1  13        1.28      -34.59     49.73 o
  -3   1  13       35.98       45.56     67.99 o
  -1   1  13        2.36       30.39     47.90 o
   1   1  13      107.28       59.18     44.46 o
   3   1  13       11.76       28.69     47.13 o
   5   1  13       16.58       54.09     55.71 o
   7   1  13     1548.51     1486.24    168.45 o
   9   1  13       24.75        3.97     62.84 o
  11   1  13      309.40      306.85     93.25 o
  13   1  13       49.32       41.43     68.38 o
  15   1  13      100.91       74.25     76.67 o
  17   1  13       61.26      -51.48     90.39 o
 -18   2  13       13.44       53.09    148.92 o
 -16   2  13       24.18       76.18    126.91 o
 -14   2  13        0.09      -36.83     99.94 o
 -12   2  13        9.16       29.19     63.63 o
 -10   2  13      244.20      383.72    109.65 o
  -8   2  13      853.29      799.37    136.07 o
  -6   2  13      612.53      487.04    142.45 o
  -4   2  13      519.30      684.12    146.71 o
  -2   2  13       71.03      161.79     89.35 o
   0   2  13       52.61      108.42     61.83 o
   2   2  13     1016.80      963.38    126.01 o
   4   2  13     4532.45     4079.01    218.00 o
   6   2  13     2376.18     2395.48    231.44 o
   8   2  13     2197.76     2063.02    198.09 o
  10   2  13     2105.65     2087.13    207.92 o
  12   2  13      703.64      868.83    141.97 o
  14   2  13       89.27      130.99     79.95 o
  16   2  13      394.04      447.72    139.55 o
 -17   3  13       76.46      218.25    131.44 o
 -15   3  13      135.86      161.89    133.47 o
 -13   3  13       18.41       57.81     86.75 o
 -11   3  13       86.61       33.65     58.90 o
  -9   3  13        3.13       59.34     59.85 o
  -7   3  13       16.84        1.11     52.62 o
  -5   3  13      598.75      534.33    139.37 o
  -3   3  13       58.48       12.63     60.61 o
  -1   3  13      362.19      387.68     99.21 o
   1   3  13      713.16      656.55    126.35 o
   3   3  13       60.13        7.99     44.73 o
   5   3  13     2722.11     2622.79    205.45 o
   7   3  13      307.43      284.44     90.02 o
   9   3  13     1442.80     1272.79    162.50 o
  11   3  13     1568.04     1392.57    173.84 o
  13   3  13       14.97       69.04     74.93 o
  15   3  13        5.11       60.31     84.43 o
 -16   4  13       14.93      156.49    112.62 o
 -14   4  13       27.17      -15.52    108.13 o
 -12   4  13        7.28      132.09    100.73 o
 -10   4  13      533.88      589.99    158.38 o
  -8   4  13      456.78      462.12    139.94 o
  -6   4  13     4560.08     4173.93    332.81 o
  -4   4  13       52.93      186.97     88.23 o
  -2   4  13      753.38      753.31    133.95 o
   0   4  13      107.62      165.51     77.21 o
   2   4  13        0.20       -7.98     92.59 o
   4   4  13        7.85      -18.00     71.87 o
   6   4  13      516.39      626.98    116.49 o
   8   4  13       12.73       74.20     66.03 o
  10   4  13      306.86      316.66     90.50 o
  12   4  13      252.69      194.72     99.86 o
  14   4  13      134.88      133.18    129.06 o
  16   4  13        7.31       40.94    127.74 o
 -15   5  13      293.92      275.05    153.71 o
 -13   5  13        0.59      120.80    101.31 o
 -11   5  13      626.37      580.10    167.20 o
  -9   5  13       47.67       22.96     73.43 o
  -7   5  13      109.80       70.26     87.01 o
  -5   5  13      718.36      851.75    196.31 o
  -3   5  13      180.07      127.97     92.55 o
  -1   5  13       10.05       63.30     62.33 o
   1   5  13      151.39      250.48    116.28 o
   3   5  13      127.64      165.89     91.33 o
   5   5  13      135.39      167.63     93.53 o
   7   5  13       71.61       72.14     68.37 o
   9   5  13      158.28      186.54     96.15 o
  11   5  13      568.77      335.86    144.53 o
  13   5  13       28.14       19.19    108.16 o
  15   5  13      167.18       35.64    136.28 o
 -14   6  13       89.58      254.55    144.68 o
 -12   6  13        0.00      132.86    103.11 o
 -10   6  13       29.03       11.21     89.91 o
  -8   6  13      112.70       59.80     82.88 o
  -6   6  13     1060.67     1085.55    225.60 o
  -4   6  13        2.31       44.40     96.43 o
  -2   6  13       44.45       45.51     83.91 o
   0   6  13      165.03      232.52    108.27 o
   2   6  13      205.84      246.07    100.13 o
   4   6  13       82.03      104.88     85.61 o
   6   6  13       47.41      -14.29     77.09 o
   8   6  13      136.42      198.36     99.18 o
  10   6  13      544.98      692.77    198.39 o
  12   6  13      117.99      232.99    143.45 o
  14   6  13      110.41      104.84    133.39 o
 -13   7  13       46.08      159.66    125.29 o
 -11   7  13      191.93      417.58    161.58 o
  -9   7  13        0.17       79.86    101.62 o
  -7   7  13      204.54      203.48    153.46 o
  -5   7  13      209.63      334.23    156.12 o
  -3   7  13      201.58      316.08    130.84 o
  -1   7  13      907.92      947.88    208.25 o
   1   7  13        0.23      106.18    101.21 o
   3   7  13       10.89       25.07     71.44 o
   5   7  13       29.18       16.51     72.60 o
   7   7  13      291.34      270.38    119.20 o
   9   7  13       75.24      149.91    115.42 o
  11   7  13        2.77     -102.88    102.88 o
 -10   8  13      128.75      142.98    139.62 o
  -8   8  13      193.86      282.24    173.52 o
  -6   8  13        6.37       -7.66     98.22 o
  -4   8  13      183.39      -16.04    110.00 o
  -2   8  13      337.20      492.09    252.52 o
   0   8  13      252.17      406.41    156.32 o
   2   8  13       20.06       18.13    154.10 o
   4   8  13        0.94      -43.51     91.17 o
   6   8  13        0.02      -45.32    115.25 o
   8   8  13       24.89       50.60    120.43 o
  10   8  13       75.22      -75.69    114.78 o
  -7   9  13      223.64      325.04    231.80 o
  -5   9  13      110.16       75.11    222.74 o
  -3   9  13      378.26      587.93    186.21 o
  -1   9  13       21.56      -71.36    103.96 o
   1   9  13       39.05      177.41    199.43 o
   5   9  13        3.42      -95.83    185.18 o
   7   9  13       15.50      238.28    196.84 o
  -2  10  13       34.20      236.96    156.20 o
   0  10  13      105.19       85.07    134.15 o
 -16   0  14      225.27      398.85    196.84 o
 -14   0  14      457.01      202.02    183.89 o
 -12   0  14       44.23      114.78     91.94 o
 -10   0  14      873.48      764.01    174.64 o
  -8   0  14     1991.65     1833.30    253.66 o
  -6   0  14     7130.27     7784.14    584.04 o
  -4   0  14     2068.02     2092.69    354.83 o
  -2   0  14      596.37      657.85    211.08 o
   0   0  14      149.90      161.67     77.97 o
   2   0  14      437.77      252.52    108.24 o
   4   0  14       52.25       48.26     87.44 o
   6   0  14        2.42      -68.21     93.89 o
   8   0  14      248.32      295.70    125.85 o
  10   0  14      814.41     1035.30    218.99 o
  12   0  14      591.49      670.09    185.55 o
  14   0  14       68.01      -40.95     95.22 o
  16   0  14       13.40      -41.44    102.56 o
 -17   1  14      192.00      366.48    133.69 o
 -15   1  14       70.79      176.90    108.04 o
 -13   1  14      217.45      287.97     98.68 o
 -11   1  14      138.22       71.45     64.31 o
  -9   1  14     4305.04     4047.78    229.14 o
  -7   1  14     1952.19     2156.42    263.42 o
  -5   1  14     1189.92     1218.43    202.82 o
  -3   1  14      421.38      314.23    107.47 o
  -1   1  14     5022.67     4846.69    327.81 o
   1   1  14       81.07      198.47     66.67 o
   3   1  14     1045.47      982.51    138.03 o
   5   1  14        7.27      105.89     60.22 o
   7   1  14      931.11      925.62    141.90 o
   9   1  14      132.51      161.17     76.23 o
  11   1  14     1775.21     1958.84    240.23 o
  13   1  14      564.56      765.77    145.64 o
  15   1  14        0.69       91.16     83.91 o
 -16   2  14       43.08      117.84    150.22 o
 -14   2  14      371.64      539.57    126.10 o
 -12   2  14      225.66      189.81     92.92 o
 -10   2  14     1262.76     1169.46    178.31 o
  -8   2  14     1551.26     1580.55    190.94 o
  -6   2  14     1544.31     1606.75    229.70 o
  -4   2  14        0.43       18.03     67.54 o
  -2   2  14      426.31      500.89    136.07 o
   0   2  14      610.86      636.78    125.09 o
   2   2  14     3180.89     2871.02    205.01 o
   4   2  14       68.09      107.57     62.42 o
   6   2  14     3752.13     3645.47    229.24 o
   8   2  14      142.22      268.79    102.13 o
  10   2  14     1829.31     1680.34    194.98 o
  12   2  14       19.03       44.86     68.52 o
  14   2  14      278.15      209.94     93.06 o
  16   2  14       65.03      -76.35     86.09 o
 -15   3  14      663.60      772.14    208.14 o
 -13   3  14      188.87       56.04    106.06 o
 -11   3  14      621.83      729.91    146.94 o
  -9   3  14      113.09       80.53     93.46 o
  -7   3  14       29.70       -3.17     69.05 o
  -5   3  14     2038.39     2031.53    252.78 o
  -3   3  14      585.39      487.46    128.64 o
  -1   3  14      528.84      793.91    143.81 o
   1   3  14      380.83      290.94     96.76 o
   3   3  14      371.30      366.71    105.02 o
   5   3  14      173.13      169.39     86.64 o
   7   3  14      787.96      656.87    119.70 o
   9   3  14      568.62      559.22    122.43 o
  11   3  14      688.42      499.15    214.56 o
  13   3  14      970.37     1244.35    174.31 o
  15   3  14       85.08       92.05     87.64 o
 -16   4  14      772.35      902.71    224.88 o
 -14   4  14       12.89       32.06     99.89 o
 -12   4  14      774.53     1018.41    220.39 o
 -10   4  14      226.13      167.10    102.44 o
  -8   4  14      420.02      382.91    136.89 o
  -6   4  14      308.31      261.02    105.83 o
  -4   4  14       54.25       62.76     75.64 o
  -2   4  14     1127.27     1173.20    211.08 o
   0   4  14      565.48      524.72    119.80 o
   2   4  14      630.50      637.27    135.61 o
   4   4  14       38.45       53.28     76.55 o
   6   4  14      284.79      235.76     83.55 o
   8   4  14        7.59        5.77     58.61 o
  10   4  14      117.04      143.23     80.15 o
  12   4  14       78.31       59.74     66.78 o
  14   4  14       20.12        2.07    105.54 o
 -15   5  14      167.31      190.24    201.37 o
 -13   5  14      510.83      902.13    223.42 o
 -11   5  14      186.06      189.41    141.15 o
  -9   5  14      337.92      516.56    157.99 o
  -7   5  14      134.24      115.45     92.99 o
  -5   5  14     1041.22     1405.85    251.03 o
  -3   5  14       80.17       47.63     81.49 o
  -1   5  14      214.70      197.19     86.83 o
   1   5  14      710.96      778.21    144.28 o
   3   5  14     2025.49     1960.07    228.82 o
   5   5  14      197.56      186.70     93.41 o
   7   5  14      314.41      249.38     82.19 o
   9   5  14      220.39      225.59    107.16 o
  11   5  14       31.71       -1.32     83.60 o
  13   5  14      669.97     1025.63    255.48 o
 -12   6  14      357.49      414.79    165.48 o
 -10   6  14       19.79       80.71     86.16 o
  -8   6  14       40.18       46.40    150.22 o
  -6   6  14     1660.08     1798.87    293.02 o
  -4   6  14       17.66      -83.69     86.19 o
  -2   6  14     2596.40     2092.71    294.24 o
   0   6  14     1772.54     1943.08    220.72 o
   2   6  14     1127.75     1202.94    189.09 o
   4   6  14       48.26       62.66     78.99 o
   6   6  14        1.21       52.12     85.89 o
   8   6  14      314.56      316.51    116.93 o
  10   6  14      501.43      376.49    155.64 o
  12   6  14       69.61      154.57    129.02 o
 -11   7  14      108.95      318.57    159.28 o
  -9   7  14     1490.12     1496.17    275.18 o
  -7   7  14      907.35      710.27    201.52 o
  -5   7  14       30.32      101.20    125.86 o
  -3   7  14      226.35      387.92    156.07 o
  -1   7  14       12.98      -52.05     85.94 o
   1   7  14      584.51      513.52    165.90 o
   3   7  14      552.16      415.19    286.84 o
   5   7  14     1002.12      958.78    178.11 o
   7   7  14      384.56      468.15    169.80 o
   9   7  14      156.50      108.09    133.23 o
  11   7  14        1.33     -101.08    101.08 o
 -10   8  14      130.65       76.76    164.46 o
  -8   8  14      355.26      303.74    142.01 o
  -6   8  14      112.42       22.93    123.36 o
  -4   8  14      130.84       89.11    128.64 o
  -2   8  14        0.26       46.62    180.00 o
   0   8  14       90.60      116.02    124.97 o
   2   8  14      406.62      363.89    247.34 o
   4   8  14      102.63       99.36    123.51 o
   6   8  14       74.60      195.54    199.43 o
   8   8  14       47.89       97.12    176.12 o
  -5   9  14      443.24      392.38    257.70 o
  -3   9  14       45.64       67.55    194.89 o
  -1   9  14      871.51      943.19    227.61 o
   1   9  14       57.34      180.00    200.72 o
   5   9  14      363.44      764.04    275.83 o
 -15   1  15       12.88       35.84     98.58 o
 -13   1  15        1.76      -37.32     73.93 o
 -11   1  15       19.66      -26.10     57.11 o
  -9   1  15      148.89      254.90     83.45 o
  -7   1  15      170.23      121.41     95.42 o
  -5   1  15      142.00      350.94    172.23 o
  -3   1  15      902.97      819.98    177.96 o
  -1   1  15      162.93      191.96    142.45 o
   1   1  15      967.95      887.08    150.41 o
   3   1  15     2187.73     1956.36    191.04 o
   5   1  15        3.15      -13.07     53.49 o
   7   1  15       70.53      116.67     67.90 o
   9   1  15       17.06       31.08     60.06 o
  11   1  15       54.00       98.40     77.72 o
  13   1  15       54.44       95.89     76.42 o
  15   1  15      217.69      147.80     84.83 o
 -16   2  15       34.12      384.61    199.43 o
 -14   2  15        1.30       32.46     76.65 o
 -12   2  15       82.05       78.23     68.00 o
 -10   2  15       60.28       87.38     83.47 o
  -8   2  15       23.90       37.14     56.22 o
  -6   2  15       11.51      195.29     93.77 o
  -4   2  15      729.68      762.29    165.07 o
  -2   2  15     2246.98     1986.60    261.20 o
   0   2  15      649.65      619.39    129.53 o
   2   2  15      399.26      486.05    133.59 o
   4   2  15     3343.67     3184.25    236.39 o
   6   2  15     2304.73     2362.56    216.53 o
   8   2  15     1850.65     1744.30    195.45 o
  10   2  15     1812.34     1615.56    225.46 o
  12   2  15      428.62      536.66    123.78 o
  14   2  15      341.78      372.71    109.02 o
 -15   3  15       10.64      -91.61     91.61 o
 -13   3  15        9.85       31.47     94.53 o
 -11   3  15       24.92       78.75     71.46 o
  -9   3  15        6.30       90.97     69.43 o
  -7   3  15       42.54      131.50    134.03 o
  -5   3  15      165.79      199.09     86.50 o
  -3   3  15       55.04      128.46     86.81 o
  -1   3  15       23.40       -4.82     62.40 o
   1   3  15        1.35       -4.20     60.73 o
   3   3  15      396.80      337.79    111.85 o
   5   3  15      172.39      199.31     75.84 o
   7   3  15      750.29      669.68    142.08 o
   9   3  15      258.41      196.58     92.31 o
  11   3  15      119.55      149.66     81.58 o
  13   3  15       33.05      102.70     80.80 o
  15   3  15       12.31       83.71     94.70 o
 -14   4  15      111.85      126.96    120.41 o
 -12   4  15       49.52      115.93     95.18 o
 -10   4  15      865.99      980.58    216.04 o
  -8   4  15     1074.97     1381.26    268.71 o
  -6   4  15        4.00       24.97     67.07 o
  -4   4  15       63.37      118.46     86.63 o
  -2   4  15      146.85      191.90    111.12 o
   0   4  15       30.61       51.91     67.83 o
   2   4  15      239.79      304.16    101.62 o
   4   4  15        4.02       71.42     72.52 o
   6   4  15       20.98       37.12     64.04 o
   8   4  15      402.50      369.41    103.40 o
  10   4  15      119.64      126.96     71.61 o
  12   4  15       39.55      117.76     90.29 o
  14   4  15       40.87       85.78    130.33 o
 -13   5  15        8.45       45.87     92.27 o
 -11   5  15        2.24       10.10     78.41 o
  -9   5  15       80.57      147.79    112.23 o
  -7   5  15      111.27      169.45    105.12 o
  -5   5  15       32.83       60.16    119.14 o
  -3   5  15      227.52      282.31    194.25 o
  -1   5  15       25.77       82.14     77.65 o
   1   5  15      114.61      259.60     98.23 o
   3   5  15       42.29      -12.94     60.66 o
   5   5  15       30.67       29.66     75.25 o
   7   5  15      711.43      833.11    172.24 o
   9   5  15      141.10       98.63     98.29 o
  11   5  15        0.11      -74.74    124.97 o
  13   5  15      127.45       37.11    129.07 o
 -12   6  15        2.76       96.12    152.16 o
 -10   6  15       74.77      161.43    105.48 o
  -8   6  15      631.44      620.02    240.22 o
  -6   6  15      163.85      152.58    130.91 o
  -4   6  15      155.10      249.68    134.26 o
  -2   6  15        9.28       22.01    164.46 o
   0   6  15      404.77      463.85    120.07 o
   2   6  15       52.14       64.10     73.49 o
   4   6  15      618.11      567.45    140.98 o
   6   6  15      100.59      136.41     97.68 o
   8   6  15      256.60      379.82    132.68 o
  10   6  15      177.56      341.75    157.04 o
  12   6  15       21.26      160.19    123.72 o
 -11   7  15       70.68       25.44    112.17 o
  -9   7  15       65.98      149.70    118.34 o
  -7   7  15       86.72      127.93    127.04 o
  -5   7  15      641.76      589.76    185.65 o
  -3   7  15       40.39       36.67    105.79 o
  -1   7  15       93.42      157.21    129.37 o
   1   7  15       69.23      322.98    131.63 o
   3   7  15      343.26      542.28    178.83 o
   5   7  15        7.90      -77.15    114.33 o
   7   7  15        0.76       90.24    114.33 o
   9   7  15        6.20      117.08    124.94 o
  -8   8  15       58.81        3.87    125.36 o
  -6   8  15      198.16      251.78    152.77 o
  -4   8  15       89.77       44.19    110.60 o
  -2   8  15        5.74      205.90    178.71 o
   0   8  15      111.69       89.35    172.23 o
   2   8  15       11.78       33.67    173.53 o
   4   8  15        8.02       80.00    134.52 o
   6   8  15       46.08      -20.72    147.63 o
  -3   9  15        3.62       -1.29    203.31 o
  -1   9  15       54.47       60.86    185.18 o
   1   9  15       46.58      216.26    218.85 o
   3   9  15       59.83      296.55    229.21 o
 -14   0  16      131.98      106.19    135.97 o
 -12   0  16     1356.86     1280.74    347.06 o
 -10   0  16        1.46        5.70     83.33 o
  -8   0  16     1787.51     2241.83    296.84 o
  -6   0  16     1813.48     2176.87    407.92 o
  -4   0  16      367.20      330.22    172.23 o
  -2   0  16     1234.52     1291.10    319.86 o
   0   0  16      369.21      558.14    205.90 o
   2   0  16      186.07      272.85    112.23 o
   4   0  16      202.56      501.21    146.76 o
   6   0  16       80.44      -66.49     79.32 o
   8   0  16      171.82      331.70    144.20 o
  10   0  16     1277.23     1010.36    226.39 o
  12   0  16      296.12      135.12    119.78 o
  14   0  16       50.86      139.21    115.92 o
 -15   1  16      654.20      749.94    200.22 o
 -13   1  16      152.48       39.93     94.76 o
 -11   1  16       20.48      173.48     90.12 o
  -9   1  16        1.82        6.54     57.73 o
  -7   1  16        4.72      -30.00     75.54 o
  -5   1  16       72.90      193.47    103.57 o
  -3   1  16     2380.14     2350.38    290.34 o
  -1   1  16     2221.00     1719.27    257.23 o
   1   1  16       90.54       37.99     59.46 o
   3   1  16        2.71      -32.22     44.84 o
   5   1  16       20.27      -13.74     56.76 o
   7   1  16     2245.40     2096.00    216.80 o
   9   1  16       70.46       56.01     71.29 o
  11   1  16      819.81      920.75    166.54 o
  13   1  16       94.34       31.09     80.75 o
 -14   2  16      214.43      343.23    163.28 o
 -12   2  16      951.28      957.42    178.04 o
 -10   2  16       44.31      193.06     80.27 o
  -8   2  16       12.67      -74.79    129.50 o
  -6   2  16     1077.67     1273.37    224.80 o
  -4   2  16       63.24      219.23     93.11 o
  -2   2  16      635.75      542.48    150.88 o
   0   2  16      185.41      386.09    109.33 o
   2   2  16     2526.73     2776.65    262.50 o
   4   2  16      467.88      490.86    107.71 o
   6   2  16      550.58      499.35    110.72 o
   8   2  16     2372.09     2314.43    229.24 o
  10   2  16     1896.06     1631.76    207.52 o
  12   2  16      519.27      405.35    122.28 o
  14   2  16      270.11      388.85    130.11 o
 -13   3  16        0.56       82.60    102.55 o
 -11   3  16      249.96      339.64    109.59 o
  -9   3  16      314.48      641.49    136.98 o
  -7   3  16       29.82      -26.71     64.58 o
  -5   3  16       97.62       21.85     77.05 o
  -3   3  16      668.98      822.66    179.02 o
  -1   3  16     1448.71     1541.05    206.17 o
   1   3  16      345.68      168.06     85.64 o
   3   3  16      349.13      464.72    125.09 o
   5   3  16      374.74      328.74     91.09 o
   7   3  16     1879.97     1845.71    204.07 o
   9   3  16      282.02      409.88    126.30 o
  11   3  16      245.38      261.73     94.90 o
  13   3  16       35.64       70.69     81.29 o
 -14   4  16      412.25      562.19    178.82 o
 -12   4  16      894.33     1075.24    240.81 o
 -10   4  16       47.54      102.89    103.36 o
  -8   4  16       44.84        8.64     77.27 o
  -6   4  16      272.12      208.07    163.82 o
  -4   4  16     2697.89     3056.90    328.01 o
  -2   4  16      182.54      186.39    109.84 o
   0   4  16      980.08     1089.99    174.97 o
   2   4  16        0.70      -13.86     65.33 o
   4   4  16      106.72      166.36     88.73 o
   6   4  16       24.60      -54.75     54.75 o
   8   4  16     1842.04     2141.91    229.04 o
  10   4  16      535.52      596.86    135.69 o
  12   4  16       44.93       77.35     81.20 o
 -13   5  16      199.08      367.87    161.09 o
 -11   5  16      425.32      512.96    169.94 o
  -9   5  16      740.95      642.96    167.95 o
  -7   5  16      231.26      376.36    157.08 o
  -5   5  16       49.57      140.54     97.36 o
  -3   5  16      455.38      525.76    266.77 o
  -1   5  16     1337.07     1775.14    224.09 o
   1   5  16        4.32       18.39     74.74 o
   3   5  16      102.60      175.92    102.54 o
   5   5  16      502.26      665.51    190.00 o
   7   5  16      133.81      204.92    120.53 o
   9   5  16      169.15      278.20    115.00 o
  11   5  16      981.69     1489.56    284.23 o
 -10   6  16      555.17      613.01    185.07 o
  -8   6  16       25.99      169.34    109.28 o
  -6   6  16      324.29      482.37    189.93 o
  -4   6  16     2216.16     2187.97    336.40 o
  -2   6  16       89.67      216.26    180.00 o
   0   6  16     1654.49     1727.17    221.59 o
   2   6  16       13.60      -31.07     74.73 o
   4   6  16      837.92      788.62    206.05 o
   6   6  16       50.66       65.19     88.23 o
   8   6  16     1056.06     1424.00    229.51 o
  10   6  16      171.44      119.08    136.40 o
  -9   7  16       93.05      276.52    132.11 o
  -7   7  16      568.60      486.97    189.07 o
  -5   7  16       52.75       44.30    112.36 o
  -3   7  16       29.93      146.22    124.94 o
  -1   7  16      705.55      984.34    238.76 o
   1   7  16        5.96       69.93    150.22 o
   3   7  16      374.33      542.60    261.59 o
   5   7  16      416.95      610.17    153.60 o
   7   7  16      150.40      314.58    131.39 o
  -6   8  16        4.68      122.62    137.69 o
  -4   8  16      386.06      443.04    170.47 o
  -2   8  16        1.01      -18.13    181.30 o
   0   8  16      284.07      126.91    190.36 o
   2   8  16       10.08      321.16    213.67 o
   4   8  16       62.53      188.57    128.24 o
 -13   1  17       99.97       81.56    144.39 o
 -11   1  17       88.82      119.97     90.85 o
  -9   1  17      262.24      330.14     90.33 o
  -7   1  17      359.87      481.58    152.46 o
  -5   1  17      134.96      248.52    111.29 o
  -3   1  17     1372.46     1586.24    256.48 o
  -1   1  17      466.43      437.15    130.00 o
   1   1  17      109.96      246.22     89.51 o
   3   1  17        2.37       32.21     57.14 o
   5   1  17        0.12       67.51     60.78 o
   7   1  17       59.80      103.88     83.19 o
   9   1  17        0.22      -54.46     69.74 o
  11   1  17      472.57      458.38    123.03 o
  13   1  17       22.03       97.91     80.65 o
 -14   2  17        5.93       66.92     81.92 o
 -12   2  17       71.50       75.92     95.05 o
 -10   2  17      144.54      125.10     84.32 o
  -8   2  17        9.65        9.02     82.76 o
  -6   2  17     1643.57     1678.68    264.03 o
  -4   2  17        0.37      109.06     84.00 o
  -2   2  17      171.43      265.61    106.03 o
   0   2  17     2104.76     2134.54    241.91 o
   2   2  17     1990.43     1652.17    229.17 o
   4   2  17       60.02       73.76     64.55 o
   6   2  17     1660.19     1483.93    187.76 o
   8   2  17      183.06       50.79     70.62 o
  10   2  17      223.80      164.36     88.13 o
  12   2  17        9.16       64.18     74.38 o
 -13   3  17       24.60      165.77    123.82 o
 -11   3  17       13.15       -6.13     73.65 o
  -9   3  17        5.45       98.96     75.55 o
  -7   3  17       22.32      -44.01     71.41 o
  -5   3  17      137.42      211.19    106.45 o
  -3   3  17       67.04      125.58    104.25 o
  -1   3  17      106.13      229.43     95.42 o
   1   3  17      133.99      167.00     94.21 o
   3   3  17     1098.10      970.48    170.85 o
   5   3  17       77.05      -46.98     59.70 o
   7   3  17      797.68      593.47    129.01 o
   9   3  17       39.23      122.57     72.56 o
  11   3  17      193.28       22.81     70.13 o
 -12   4  17       51.02        6.22    106.02 o
 -10   4  17      123.76      -46.91     95.83 o
  -8   4  17       55.08       -9.45     76.40 o
  -6   4  17      889.96     1078.09    343.17 o
  -4   4  17      474.14      648.79    234.39 o
  -2   4  17       34.76      -79.73     79.73 o
   0   4  17      388.52      460.87    125.78 o
   2   4  17       39.11       54.58     72.67 o
   4   4  17      215.20      128.25     92.77 o
   6   4  17      154.94      154.03    112.34 o
   8   4  17       14.67       52.75     65.32 o
  10   4  17       55.38       90.74    104.41 o
  12   4  17        0.74       90.64    100.65 o
 -11   5  17        1.55       -3.27     94.37 o
  -9   5  17       18.29       81.89     98.01 o
  -7   5  17      205.22      176.23    100.71 o
  -5   5  17      338.29      442.77    187.77 o
  -3   5  17       30.39      -78.99    170.94 o
  -1   5  17       36.50        4.94     72.21 o
   1   5  17      338.90      349.36    114.35 o
   3   5  17      127.64      287.02    104.71 o
   5   5  17        3.00      138.93     97.07 o
   7   5  17       35.92       89.82    131.71 o
   9   5  17       66.01       10.16     88.59 o
 -10   6  17       15.98     -102.30    161.87 o
  -8   6  17       24.55      146.24     98.51 o
  -6   6  17       29.88       51.92    113.74 o
  -4   6  17        4.72       49.68    109.48 o
  -2   6  17      296.87      436.41    257.70 o
   0   6  17      224.42      190.80     91.66 o
   2   6  17        3.60      -14.78     81.74 o
   4   6  17        8.47       46.74     91.33 o
   6   6  17      337.59      311.51    147.29 o
   8   6  17       16.90       80.08     93.96 o
  -7   7  17      171.83       -3.53    174.18 o
  -5   7  17        2.35      -35.32    108.57 o
  -3   7  17        6.39       83.39    111.97 o
  -1   7  17       15.69       76.59    129.67 o
   1   7  17      141.76      132.09    181.30 o
   3   7  17      396.80      480.73    165.11 o
   5   7  17       56.25      327.72    157.77 o
   0   8  17        4.92      205.90    192.95 o
 -12   0  18     3160.57     2268.81    494.68 o
 -10   0  18      914.92     1018.15    224.79 o
  -8   0  18      119.70      108.78    154.10 o
  -4   0  18       23.16      112.66    123.02 o
  -2   0  18      305.36      551.66    214.97 o
   0   0  18      183.39      332.81    155.40 o
   2   0  18      302.15      530.36    155.59 o
   4   0  18        0.26      -19.90     99.07 o
   6   0  18      223.74      249.93    134.37 o
   8   0  18      966.84     1335.23    282.82 o
  10   0  18        1.00       50.36    115.12 o
  12   0  18      501.46      784.88    218.73 o
 -13   1  18       48.95      -22.33    126.91 o
 -11   1  18      157.26      233.06    108.23 o
  -9   1  18        7.72       86.35     81.72 o
  -7   1  18     1656.60     1768.61    282.17 o
  -5   1  18        0.71       94.28     95.18 o
  -3   1  18     1632.60     1363.83    235.99 o
  -1   1  18      295.36      214.25    141.15 o
   1   1  18      110.09      171.14     76.83 o
   3   1  18        6.42       -6.08     59.26 o
   5   1  18     1096.17     1190.05    170.22 o
   7   1  18      596.66      678.33    146.51 o
   9   1  18      751.53     1148.66    176.21 o
  11   1  18      897.82     1049.57    172.96 o
 -12   2  18      309.04      261.99    106.80 o
 -10   2  18      117.09      258.72    106.26 o
  -8   2  18        9.14       72.14    104.28 o
  -6   2  18       61.42      215.40    108.96 o
  -4   2  18       98.82      271.47    124.52 o
  -2   2  18        8.85       24.60     69.59 o
   0   2  18      724.16      959.56    204.81 o
   2   2  18       14.04       19.33     72.33 o
   4   2  18      495.02      518.86    116.44 o
   6   2  18       19.19      -15.26     64.55 o
   8   2  18     2205.76     2070.53    224.79 o
  10   2  18      330.20      579.77    131.21 o
  12   2  18      898.59      846.10    152.98 o
 -11   3  18       92.46      201.88    106.19 o
  -9   3  18       49.84       58.48     78.60 o
  -7   3  18       95.80      125.08    157.34 o
  -5   3  18      202.52      210.94    106.53 o
  -3   3  18      887.83      925.02    196.76 o
  -1   3  18      614.80      547.21    155.38 o
   1   3  18      661.77      786.33    167.26 o
   3   3  18       21.52       29.91     77.43 o
   5   3  18      714.82      737.03    159.93 o
   7   3  18       18.34      -50.15     66.83 o
   9   3  18      662.61      589.93    125.03 o
  11   3  18     1016.15     1091.01    179.09 o
 -10   4  18       16.46       46.92    121.73 o
  -8   4  18       93.58      352.07    143.44 o
  -6   4  18      130.67      -77.24     86.93 o
  -4   4  18      509.27      771.81    271.95 o
  -2   4  18      593.70      658.68    181.96 o
   0   4  18      310.29      269.82    117.68 o
   2   4  18       19.78      -75.17     75.17 o
   4   4  18      709.53      869.53    206.48 o
   6   4  18      246.41      374.48    119.59 o
   8   4  18     1010.23     1212.64    180.38 o
  10   4  18      132.19       29.59     77.42 o
  -9   5  18        4.57       -7.46     86.28 o
  -7   5  18       40.29        9.10     87.66 o
  -5   5  18      338.55      301.23    146.78 o
  -3   5  18      736.26      813.25    337.99 o
  -1   5  18       59.52        7.33     96.06 o
   1   5  18      477.78      724.73    161.98 o
   3   5  18       11.73      136.62    101.27 o
   5   5  18       37.30      126.61     90.51 o
   7   5  18      528.68      626.65    158.53 o
   9   5  18      299.82      222.10    149.71 o
  -6   6  18      378.22      280.48    134.60 o
  -4   6  18     1123.23     1370.30    291.38 o
  -2   6  18      169.50      141.15    236.98 o
   0   6  18      733.67     1028.22    363.89 o
   2   6  18      126.35      142.41    100.10 o
   4   6  18      663.80      845.26    170.62 o
   6   6  18      189.24      311.78    130.56 o
  -3   7  18      463.28      529.18    197.94 o
  -1   7  18       89.44      212.38    142.53 o
   1   7  18      726.97      920.73    352.24 o
   3   7  18       25.16       88.93    107.31 o
 -11   1  19      212.22      254.84    100.52 o
  -9   1  19      184.99      294.74    114.50 o
  -7   1  19      465.77      373.27    143.25 o
  -5   1  19      317.80      331.91    133.47 o
  -3   1  19      173.65      330.84    125.73 o
  -1   1  19       37.92       -8.38     68.94 o
   1   1  19      134.97      -15.13    112.02 o
   3   1  19        0.81       15.57     68.10 o
   5   1  19        1.41      -61.32     61.32 o
   7   1  19      536.05      599.49    136.82 o
   9   1  19        8.99       25.67     73.51 o
 -10   2  19       11.19      -78.81     78.81 o
  -8   2  19        3.37       94.73    104.34 o
  -6   2  19       47.48      109.26    101.43 o
  -4   2  19      376.68      194.65    198.13 o
  -2   2  19     1089.60     1098.43    236.35 o
   0   2  19      294.50      308.38    143.10 o
   2   2  19      120.60      117.19     88.24 o
   4   2  19      419.17      439.03    133.12 o
   6   2  19      163.59       75.06    109.92 o
   8   2  19       15.51      111.56     78.87 o
  10   2  19       37.73       88.18     81.80 o
  -9   3  19        0.32      -13.43    109.39 o
  -7   3  19       32.17       47.52     97.52 o
  -5   3  19       53.28      111.37    133.38 o
  -3   3  19      361.25      228.12    125.44 o
  -1   3  19      116.92       51.90    114.61 o
   1   3  19      178.81      226.81    105.24 o
   3   3  19      109.35       97.80     81.76 o
   5   3  19       26.05       -3.02     83.59 o
   7   3  19      234.34      391.83    118.63 o
   9   3  19      207.39      228.67     93.49 o
  -8   4  19      173.11      244.34    132.34 o
  -6   4  19        9.31       56.12    152.16 o
  -4   4  19      768.30     1100.73    328.93 o
  -2   4  19        0.03      146.32    105.46 o
   0   4  19      503.43      374.15    153.38 o
   2   4  19       39.18      -28.90    100.32 o
   4   4  19       14.19        6.36     82.22 o
   6   4  19        0.01        7.58     84.23 o
   8   4  19        1.33       47.95     74.33 o
  -7   5  19        8.06       52.65    107.27 o
  -5   5  19       26.55        2.97     92.92 o
  -3   5  19        0.03      133.38    211.08 o
  -1   5  19       68.63       -3.98    102.29 o
   1   5  19       43.10       13.61     93.62 o
   3   5  19        0.16       55.16     85.95 o
   5   5  19        5.55      137.00     98.64 o
  -4   6  19       26.53      -15.44    110.72 o
  -2   6  19       85.17      123.02    212.38 o
   0   6  19       53.10       11.65    173.53 o
   2   6  19      149.49      156.02    111.68 o
   4   6  19       85.65       64.75    195.54 o
 -10   0  20     1131.80     1499.59    422.16 o
  -8   0  20     1086.75     1481.46    371.66 o
  -6   0  20      491.26      769.22    296.55 o
  -4   0  20      145.18      271.95    161.87 o
  -2   0  20     1566.76     2334.85    475.26 o
   0   0  20       32.27     -111.37    111.37 o
   2   0  20     1191.26     1212.10    334.11 o
   4   0  20      200.71      350.15    128.65 o
   6   0  20      631.76      491.13    189.53 o
   8   0  20      347.46      534.60    174.13 o
  -9   1  20        6.10       35.48     84.53 o
  -7   1  20      231.17      276.50    143.59 o
  -5   1  20      945.59     1188.55    234.71 o
  -3   1  20       91.38      339.18    131.48 o
  -1   1  20      289.59      297.91    125.44 o
   1   1  20     1100.28     1211.65    232.45 o
   3   1  20      276.48      346.02    106.88 o
   5   1  20      630.27      774.44    157.42 o
   7   1  20       42.01       38.95     71.56 o
   9   1  20      782.36      738.07    149.56 o
  -8   2  20      185.64       85.85    117.64 o
  -6   2  20       84.30      203.60    121.78 o
  -4   2  20       45.21       86.98    101.85 o
  -2   2  20     1041.37     1228.19    239.83 o
   0   2  20      310.47      358.73    136.38 o
   2   2  20      263.16      205.50    121.39 o
   4   2  20      647.51      559.48    151.23 o
   6   2  20       55.43       -3.27     70.37 o
   8   2  20      792.22      800.96    151.19 o
  -7   3  20      132.02       18.96    213.67 o
  -5   3  20        1.94        1.29    123.02 o
  -3   3  20      442.87      483.21    164.65 o
  -1   3  20      455.91      663.81    182.69 o
   1   3  20     1690.11     1763.75    249.00 o
   3   3  20       32.46      208.77    108.47 o
   5   3  20      246.21      307.35    122.39 o
   7   3  20        0.02       33.00     70.35 o
  -6   4  20      429.75      374.57    199.43 o
  -4   4  20      126.46      330.22    190.36 o
  -2   4  20      945.74     1188.94    306.91 o
   0   4  20      342.66      381.09    141.11 o
   2   4  20      613.05      499.81    137.96 o
   4   4  20      347.61      341.67    132.14 o
   6   4  20      363.25      552.39    151.68 o
  -3   5  20      357.36      113.96    178.71 o
  -1   5  20      343.88      622.89    292.67 o
   1   5  20      157.02      207.28    115.07 o
   3   5  20        9.40      144.86    104.41 o
  -7   1  21        3.85       69.98    110.00 o
  -5   1  21        9.14       19.71    104.77 o
  -3   1  21      142.23        7.13     98.32 o
  -1   1  21       91.57      198.56    111.03 o
   1   1  21      171.88      152.67    211.73 o
   3   1  21      178.04      260.21     84.98 o
   5   1  21       12.44       71.25     79.03 o
  -6   2  21      138.01      168.35    183.89 o
  -4   2  21      278.13      316.07    126.76 o
  -2   2  21        5.14      245.11    104.84 o
   0   2  21      409.44      324.90    134.95 o
   2   2  21       70.74       70.23     71.23 o
   4   2  21        0.33      -47.51     79.36 o
  -5   3  21        0.76      160.58    177.41 o
  -3   3  21      176.39      204.86    121.31 o
  -1   3  21        5.87      126.71     88.69 o
   1   3  21       63.68      141.41    113.22 o
   3   3  21       26.51      -80.18     80.18 o
  -2   4  21        0.14      108.25    246.05 o
   0   4  21      184.39      224.45    130.19 o
  -2   0  22      755.27      964.76    303.03 o
   0   0  22      151.49      283.60    187.77 o
   2   0  22      755.38     1020.45    291.37 o
  -3   1  22        3.13      168.41    122.04 o
  -1   1  22      173.54       43.05    113.31 o
   1   1  22      302.78      274.98    200.72 o
 
